# Supplementary material for: Non-invasive MR imaging of human brain lymphatic networks with connections to cervical lymph nodes
Source: Nat Commun. 2022 Jan 11;13:203. doi: 10.1038/s41467-021-27887-0 (PMC8752739; doi:10.1038/s41467-021-27887-0)
Supplement: Supplementary file 4 — Source Data [file 41467_2021_27887_MOESM4_ESM.xlsx]

## Sheet: Sup Fig 1 and 2 (Phantom Study)
	Figure 1b																	Figure 1d								Figure 1h
																					MRI	MRI	ratio
			MRI	MRI	MRI	ratio	ratio				MRI	MRI	MRI	ratio	ratio				TI: 1600	Albumin Concentration (mg/dl)	Albumine	Noise (out)	Noise (out)
	TE: 273	Albumin Concentration (mg/dl)	Albumine	Noise (out)	Noise (in)	Noise (out)	Noise (in)		TE: 499	Albumin Concentration (mg/dl)	Albumine	Noise (out)	Noise (in)	Noise (out)	Noise (in)					H2O	86	132	0.651515				TI: 1400
		0	121.2	2.7	298	44.8889	0.406711			0	134.8	3.7	213.3	36.4324	0.631974					7.5	97	132	0.734848					Albumin Concentration (mg/dl)	Albumine	Noise (out)	Noise (out)
		5	121.4	2.7	298	44.963	0.407383			5	137.6	3.7	213.3	37.1892	0.645101					15	101	132	0.765152					H2O	25.7	2.5	10.28
		10	133.9	2.7	298	49.5926	0.449329			10	149.6	3.7	213.3	40.4324	0.70136					30	103	132	0.780303					7.5	27.6	2.5	11.04
		20	134.2	2.7	298	49.7037	0.450336			20	149.5	3.7	213.3	40.4054	0.700891					60	92	132	0.69697					15	32.8	2.5	13.12
		40	131.8	2.7	298	48.8148	0.442282			40	146.2	3.7	213.3	39.5135	0.68542					120	89	132	0.674242					30	22.7	2.5	9.08
		80	125.8	2.7	298	46.5926	0.422148			80	142.2	3.7	213.3	38.4324	0.666667					240	83	132	0.628788					60	15.6	2.5	6.24
		160	132.5	2.7	298	49.0741	0.444631			160	150.4	3.7	213.3	40.6486	0.70511					500	95	132	0.719697					120	16.6	2.5	6.64
		320	144.2	2.7	298	53.4074	0.483893			320	161.5	3.7	213.3	43.6486	0.75715					1000	117	132	0.886364					240	19.3	2.5	7.72
		640	162.4	2.7	298	60.1481	0.544966			640	176.3	3.7	213.3	47.6486	0.826535					2000	140	132	1.06061					500	32.2	2.5	12.88
		1280	193.8	2.7	298	71.7778	0.650336			1280	199.5	3.7	213.3	53.9189	0.935302					4000	160	132	1.21212					1000	50	2.5	20
		1200	186	2.7	298	68.8889	0.624161			1200	191	3.7	213.3	51.6216	0.895452													2000	76.2	2.5	30.48
																												Dural lymphatic signal	103.1	2.5	41.24
			MRI	MRI	MRI	ratio	ratio				MRI	MRI	MRI	ratio	ratio						MRI	MRI	ratio					4000	105.8	2.5	42.32
	TE: 300	Albumin Concentration (mg/dl)	Albumine	Noise (out)	Noise (in)	Noise (out)	Noise (in)		TE: 550	Albumin Concentration (mg/dl)	Albumine	Noise (out)	Noise (in)	Noise (out)	Noise (in)				TI: 1400	Albumin Concentration (mg/dl)	Albumine	Noise (out)	Noise (out)
		0	123.8	3.5	287.3	35.3714	0.430908			0	134.8	3.5	196.5	38.5143	0.686005					H2O	26	125	0.208
		5	127.1	3.5	287.3	36.3143	0.442395			5	136.4	3.5	196.5	38.9714	0.694148					7.5	29	125	0.232
		10	137.9	3.5	287.3	39.4	0.479986			10	148.4	3.5	196.5	42.4	0.755216					15	26	125	0.208
		20	140.2	3.5	287.3	40.0571	0.487992			20	148.9	3.5	196.5	42.5429	0.757761					30	22	125	0.176
		40	139.2	3.5	287.3	39.7714	0.484511			40	144.9	3.5	196.5	41.4	0.737405					60	13	125	0.104
		80	134.6	3.5	287.3	38.4571	0.4685			80	141.9	3.5	196.5	40.5429	0.722137					120	18	125	0.144
		160	143.8	3.5	287.3	41.0857	0.500522			160	149.8	3.5	196.5	42.8	0.762341					240	18	125	0.232
		320	154.2	3.5	287.3	44.0571	0.536721			320	162.3	3.5	196.5	46.3714	0.825954					500	29	125	0.232
		640	169.4	3.5	287.3	48.4	0.589628			640	176	3.5	196.5	50.2857	0.895674					1000	49	125	0.392
		1280	197.3	3.5	287.3	56.3714	0.686739			1280	201.6	3.5	196.5	57.6	1.02595					2000	76	125	0.608
		1200	192	3.5	287.3	54.8571	0.668291			1200	191	3.5	196.5	54.5714	0.97201					4000	107	125	0.856
			MRI	MRI	MRI	ratio	ratio				MRI	MRI	MRI	ratio	ratio
	TE: 386	Albumin Concentration (mg/dl)	Albumine	Noise (out)	Noise (in)	Noise (out)	Noise (in)		TE: 601	Albumin Concentration (mg/dl)	Albumine	Noise (out)	Noise (in)	Noise (out)	Noise (in)
		0	123.8	3.5	252.2	35.3714	0.49088			0	136.3	3.6	169.2	37.8611	0.805556
		5	124.2	3.5	252.2	35.4857	0.492466			5	144.9	3.6	169.2	40.25	0.856383
		10	135.7	3.5	252.2	38.7714	0.538065			10	157.8	3.6	169.2	43.8333	0.932624
		20	138.7	3.5	252.2	39.6286	0.54996			20	158.7	3.6	169.2	44.0833	0.937943
		40	132.3	3.5	252.2	37.8	0.524584			40	154.6	3.6	169.2	42.9444	0.913712
		80	124.8	3.5	252.2	35.6571	0.494845			80	151.7	3.6	169.2	42.1389	0.896572
		160	131.9	3.5	252.2	37.6857	0.522998			160	161.7	3.6	169.2	44.9167	0.955674
		320	145.5	3.5	252.2	41.5714	0.576923			320	173.6	3.6	169.2	48.2222	1.026
		640	162.3	3.5	252.2	46.3714	0.643537			640	185.6	3.6	169.2	51.5556	1.09693
		1280	192.3	3.5	252.2	54.9429	0.76249			1280	211.9	3.6	169.2	58.8611	1.25236
		1200	183	3.5	252.2	52.2857	0.725615			1200	203	3.6	169.2	56.3889	1.19976

## Sheet: Supp Table  3 (Dorsal)
			Supp Table 3
			NO	GENDER	AGE	CONTRAST	SSANTSI1	SSANTERIORTHICKNESS1	SSMIDSI1	SSMIDTHICKNESS1	SSPOSTSI1	SSPOSTERIORTHICKNESS1	SINUSRECTUSSI1	SINUSRECTUSTHICKNESS1	CONFLUENSSI1	CONFLUENSTHICKNESS1	TRANSVERSESINUSSIR1	TRANSVERSESINUSSIL1	TRANSVERSESINUSTHICKNESSR1	TRANSVERSESINUSTHICKNESSL1	JUNTCTIONSIR1	JUNTCTIONSIL1	JUNCTIONTHICKNESSR1	JUNCTIONTHICKNESSL1	SIGMOIDSIR1	SIGMOIDSIL1	SIGMOIDTHICKNESSR1	SIGMOIDTHICKNESSL1	JUGULARSIR1	JUGULARSIL1	JUGULARTHICKNESSR1	JUGULARTHICKNESSL1	POSTFMAGNUMSI1	POSTFMAGNUMTHICKNESS1
			1			NO	133	1.6	139	3.4	115	1.3	132	1.1	184	2.4	139	148	0.9	1.1	122	192	1.8	1.9	53	60	1.2	1.2	#NULL!	86	#NULL!	1	296	1.9
			2			NO	148	1.6	195	4.5	95	1.6	122	1.1	151	2.2	147	136	1.3	1.6	147	114	1.4	1.3	58	112	1.1	0.9	88	138	1.3	1	201	2
			3			NO	59	0.7	102	3.2	#NULL!	#NULL!	57	1.1	112	1.5	#NULL!	#NULL!	#NULL!	#NULL!	51	70	1.4	0.9	#NULL!	#NULL!	#NULL!	#NULL!	#NULL!	#NULL!	#NULL!	#NULL!	255	1.3
			4			NO	74	3	132	4.2	#NULL!	#NULL!	141	1.4	148	1.3	#NULL!	#NULL!	#NULL!	#NULL!	134	90	2.1	1	#NULL!	#NULL!	#NULL!	#NULL!	#NULL!	#NULL!	#NULL!	#NULL!	257	3.5
			5			NO	144	1.3	156	2.9	#NULL!	#NULL!	105	1.1	214	2.4	#NULL!	#NULL!	#NULL!	#NULL!	138	105	2	1.2	41	45	0.9	1	#NULL!	#NULL!	#NULL!	#NULL!	272	4.3
			6			NO	134	1.8	153	4	#NULL!	#NULL!	144	1.1	194	2.6	#NULL!	42	#NULL!	0.9	65	61	1.1	1.1	#NULL!	#NULL!	#NULL!	#NULL!	#NULL!	#NULL!	#NULL!	#NULL!	263	1.5
			7			NO	97	1.8	151	2.8	#NULL!	#NULL!	32	0.6	111	1.4	#NULL!	#NULL!	#NULL!	#NULL!	#NULL!	78	#NULL!	1.2	#NULL!	#NULL!	#NULL!	#NULL!	#NULL!	#NULL!	#NULL!	#NULL!	211	2.4
			8			NO	135	2.2	166	3.6	#NULL!	#NULL!	150	1	174	3.3	#NULL!	41	#NULL!	0.8	78	74	1.8	1.3	#NULL!	60	#NULL!	0.8	#NULL!	#NULL!	#NULL!	#NULL!	263	4.5
			9			NO	111	1.8	123	3	#NULL!	#NULL!	82	1	172	1.2	26	72	0.7	0.9	116	91	1.2	1.3	#NULL!	34	#NULL!	1.2	#NULL!	34	#NULL!	1.1	213	1.2
			10			NO	135	1.6	184	3.4	107	1.6	102	0.9	171	2.7	56	113	1	1.1	109	165	1.6	1.7	43	98	1.1	1.1	#NULL!	174	#NULL!	1.4	121	1.2
			11			NO	95	2.4	101	3.2	#NULL!	#NULL!	98	1.2	66	1.3	#NULL!	#NULL!	#NULL!	#NULL!	48	73	1.3	1.1	23	#NULL!	1.1	#NULL!	#NULL!	53	#NULL!	1.4	169	4.6
			12			NO	117	2	131	2.7	103	1.5	123	0.9	169	1.5	#NULL!	#NULL!	#NULL!	#NULL!	37	70	0.8	0.9	#NULL!	#NULL!	#NULL!	#NULL!	#NULL!	#NULL!	#NULL!	#NULL!	183	1.7
			13			NO	144	3	151	4	#NULL!	#NULL!	115	1.5	146	1.7	#NULL!	#NULL!	#NULL!	#NULL!	74	118	1.5	1.7	#NULL!	#NULL!	#NULL!	#NULL!	#NULL!	#NULL!	#NULL!	#NULL!	163	0.8
			14			NO	155	2.1	178	3.4	109	1.2	183	0.8	208	1.7	#NULL!	73	#NULL!	0.9	101	105	1.5	1.7	#NULL!	47	#NULL!	1.1	#NULL!	44	#NULL!	1	180	1.8
			15			NO	117	2.2	141	4.1	#NULL!	#NULL!	101	1	186	2.7	36	#NULL!	0.7	#NULL!	121	86	1.7	1.5	46	#NULL!	0.9	#NULL!	44	37	1	0.8	164	1.5
			16			NO	96	1.2	113	2.5	#NULL!	#NULL!	96	1.2	127	1.7	#NULL!	#NULL!	#NULL!	#NULL!	84	44	1.1	1.2	#NULL!	#NULL!	#NULL!	#NULL!	#NULL!	#NULL!	#NULL!	#NULL!	177	1.3
			17			NO	152	1.4	189	6.7	96	1	111	1.2	140	1.6	50	66	0.9	0.9	78	105	1.1	1.2	29	40	0.9	0.9	#NULL!	#NULL!	#NULL!	#NULL!	165	1.3
			18			NO	143	1.5	152	3	#NULL!	#NULL!	130	1.7	163	1.7	69	36	0.8	0.9	81	75	1.2	1.2	28	66	0.8	1.1	#NULL!	#NULL!	#NULL!	#NULL!	200	1.9
			19			NO	149	2.1	163	2.6	121	1.5	117	1	209	2	34	97	1	1	99	97	1.3	1.2	63	64	1	1	#NULL!	#NULL!	#NULL!	#NULL!	250	2
			20			NO	125	1.9	152	3.8	93	1.6	147	1.6	224	2.9	#NULL!	49	#NULL!	1	58	55	1.1	1.1	42	34	1.1	1	57	49	1.1	1	335	6.2
			21			NO	145	1.7	151	3.2	138	2.7	77	1.2	41	1.1	63	28	1	1	43	40	1	1.1	24	67	0.8	0.8	#NULL!	66	#NULL!	0.9	171	1.7
			22			NO	90	2.3	97	2.8	108	1.6	102	1.3	91	1.5	65	37	1	1.1	105	105	1.4	1.5	35	31	1	0.8	52	47	1.1	0.8	192	2.9
			23			NO	146	2.3	176	3	118	1.6	72	0.8	179	3	#NULL!	#NULL!	#NULL!	#NULL!	152	124	1.5	1.3	#NULL!	53	#NULL!	0.5	#NULL!	#NULL!	#NULL!	#NULL!	119	2.5
			24			NO	115	3.2	142	4	133	2	135	1.8	141	4.9	137	100	2.1	1.3	130	94	2.5	1.7	85	75	1.3	1.3	#NULL!	#NULL!	#NULL!	#NULL!	113	1.3
			25			NO	125	1.5	158	3.4	173	1.4	163	2.3	209	3.5	97	122	1.2	1.3	182	155	1.7	1.8	45	153	1.1	0.9	#NULL!	#NULL!	#NULL!	#NULL!	198	1.7
			26			NO	123	1.5	150	3.5	#NULL!	#NULL!	134	1.3	141	1.6	#NULL!	#NULL!	#NULL!	#NULL!	158	101	1.4	1.1	#NULL!	#NULL!	#NULL!	#NULL!	#NULL!	#NULL!	#NULL!	#NULL!	252	1.8
			27			NO	121	2	166	3.8	83	1.7	99	1.1	192	5	65	88	1.2	1.4	120	132	2.6	1.9	61	83	1.1	1.2	#NULL!	124	#NULL!	2.1	247	2
			28			NO	122	1.8	147	3.5	75	1.1	86	0.8	179	4.4	35	24	1	0.9	91	87	1.5	1.5	23	35	1	1	#NULL!	105	#NULL!	1.2	206	3
			29			NO	129	2.3	136	4.5	120	1.3	96	1.5	118	1.8	22	#NULL!	0.9	#NULL!	82	93	1.7	1.6	41	#NULL!	0.8	#NULL!	#NULL!	#NULL!	#NULL!	#NULL!	220	3.6
			30			NO	131	3.1	132	3.9	89	1.8	93	1.9	153	1.9	123	90	1.2	1.2	140	109	1.8	1.5	83	69	1.3	0.8	#NULL!	81	#NULL!	0.9	289	4
			31			NO	136	1.8	153	4.6	127	1.6	112	1.9	123	2	55	72	1.3	1.2	64	107	1.6	1.5	24	81	0.9	0.7	#NULL!	90	#NULL!	1.4	356	3.3
			32			NO	139	1.9	194	3.8	82	1.2	138	1.4	154	1.8	69	75	0.7	0.7	47	118	1.2	1.3	60	85	0.6	1.1	#NULL!	126	#NULL!	1.2	341	3
			33			NO	130	2	138	3.6	24	0.9	149	3.4	117	2.2	22	54	1.2	0.8	32	76	1.2	1.4	22	47	0.8	0.9	65	53	0.8	1.2	136	1.7
			34			NO	142	2.7	167	3.4	135	1.4	146	1.6	180	2.9	57	102	0.8	0.9	124	167	1.8	1.8	57	58	1.1	1.8	#NULL!	#NULL!	#NULL!	#NULL!	336	4.4
			35			NO	112	2	147	3.4	72	1.4	107	1.5	115	1.5	37	#NULL!	0.8	#NULL!	107	162	1.8	1.6	95	87	1.2	0.9	49	63	0.9	1.3	320	2.2
			36			NO	126	2.7	148	2.6	83	1.2	75	0.9	176	3.4	#NULL!	#NULL!	#NULL!	#NULL!	61	60	1.1	1.2	#NULL!	#NULL!	#NULL!	#NULL!	#NULL!	#NULL!	#NULL!	#NULL!	274	2.5
			37			NO	111	2.7	141	3.3	42	0.9	97	1.2	126	3.7	93	#NULL!	0.8	#NULL!	123	82	2	1.5	87	#NULL!	1.1	#NULL!	#NULL!	#NULL!	#NULL!	#NULL!	235	1.3
			38			NO	118	2	149	4.9	#NULL!	#NULL!	78	1.1	108	1.5	#NULL!	105	#NULL!	1.1	66	108	0.8	1.4	#NULL!	70	#NULL!	1.1	#NULL!	96	#NULL!	1.4	232	1
			39			NO	141	1.9	187	6.1	75	1	157	1.5	182	2.9	88	133	1.1	1.3	136	131	1.6	1.8	136	140	1.4	1.4	81	99	1.5	1.8	241	2.7
			40			NO	112	2.6	175	6.9	107	1.4	134	2	146	2.2	102	#NULL!	1.3	#NULL!	143	96	2	1.7	67	72	1.1	1.1	#NULL!	87	#NULL!	2.3	173	1.7
			41			NO	136	3.5	170	6.6	60	1.2	110	1.7	143	2.3	53	48	1.2	0.8	50	118	1.3	1.3	42	82	0.8	0.8	#NULL!	#NULL!	#NULL!	#NULL!	297	3.3
			42			NO	131	2.3	156	4.9	98	1.4	105	1.5	199	1.7	28	41	0.8	0.7	80	61	1.5	1.2	127	39	1.3	1	118	85	1.4	1	219	3.1
			43			NO	119	1.9	117	2.9	72	1.1	119	1.4	137	1.8	39	73	0.5	1.2	62	127	1	1.4	34	81	0.9	0.7	22	107	0.8	1.4	212	1.6
			44			NO	158	1.8	185	7	83	1.3	219	2.8	166	2.4	112	118	1	0.7	133	169	2.8	1.5	94	131	1.4	1.1	89	121	1.4	1.5	377	3.6
			45			NO	120	2.2	162	4.4	139	1.4	177	1.7	194	2.4	142	130	1.3	1.2	118	126	1.7	1.8	120	52	1.3	1.2	77	141	1.2	1.4	206	3.1
			46			NO	132	1.7	171	3	#NULL!	#NULL!	96	0.7	155	0.9	#NULL!	#NULL!	#NULL!	#NULL!	73	57	0.8	1.2	#NULL!	#NULL!	#NULL!	#NULL!	#NULL!	#NULL!	#NULL!	#NULL!	279	2.2
			47			NO	145	2.3	187	3.1	#NULL!	#NULL!	92	1	95	1.1	81	#NULL!	0.5	#NULL!	105	97	2.2	2.1	49	#NULL!	1	#NULL!	#NULL!	#NULL!	#NULL!	#NULL!	103	3.7
			48			NO	102	2.5	142	3	107	1.1	155	1.3	121	1.1	97	106	1.4	1.3	105	104	1.6	2.2	#NULL!	23	#NULL!	0.9	#NULL!	#NULL!	#NULL!	#NULL!	105	2.1
			49			NO	127	1.6	133	3.1	41	1	125	1	109	1.7	51	89	0.9	0.9	149	92	1.4	1.2	38	#NULL!	0.8	#NULL!	63	#NULL!	1.4	#NULL!	157	2
			50			NO	132	2.8	131	3.2	#NULL!	#NULL!	109	1.1	96	1.3	#NULL!	#NULL!	#NULL!	#NULL!	37	103	1.3	1.3	35	32	1.3	0.9	#NULL!	#NULL!	#NULL!	#NULL!	300	2.2
			51			NO	106	1.8	139	3.4	117	1.3	97	0.8	213	4.3	#NULL!	#NULL!	#NULL!	#NULL!	91	78	2	1.3	#NULL!	#NULL!	#NULL!	#NULL!	#NULL!	#NULL!	#NULL!	#NULL!	294	2.6
			52			NO	166	2	158	3.5	99	1.5	94	0.9	191	2	#NULL!	63	#NULL!	1	123	188	1.1	2	#NULL!	72	#NULL!	0.9	#NULL!	#NULL!	#NULL!	#NULL!	273	2.3
			53			NO	134	2.5	155	3.1	#NULL!	#NULL!	115	1	171	1.7	#NULL!	#NULL!	#NULL!	#NULL!	130	178	1.3	1.4	43	23	0.8	0.9	#NULL!	70	#NULL!	1.4	249	3.8
			54			NO	185	2.5	193	3.9	#NULL!	#NULL!	105	1.4	165	2.4	#NULL!	#NULL!	#NULL!	#NULL!	116	126	1.5	2.5	37	31	0.8	1	#NULL!	#NULL!	#NULL!	#NULL!	281	2
			55			NO	138	1.5	143	3.9	#NULL!	#NULL!	87	0.8	107	1.7	56	62	0.9	1.2	77	106	1.5	1.5	25	#NULL!	0.9	#NULL!	#NULL!	92	#NULL!	1.4	187	4.6
			56			NO	149	2.3	159	4.8	#NULL!	#NULL!	108	1.3	203	3.7	#NULL!	32	#NULL!	0.6	146	120	1.3	1.5	41	57	0.7	0.9	#NULL!	#NULL!	#NULL!	#NULL!	155	1.5
			57			NO	163	2.5	192	3	#NULL!	#NULL!	183	1.2	281	5.1	49	107	0.9	0.9	74	91	1.3	1.2	128	#NULL!	0.8	#NULL!	45	141	1	1.4	416	3.2
			58			NO	128	1.5	178	3.7	64	1.1	115	1	189	4.8	31	75	0.9	0.9	99	96	1.5	1.4	49	51	1.1	1.1	#NULL!	106	#NULL!	1	224	2.2
			59			NO	124	1.6	155	3.2	89	1.8	133	1.3	209	4	73	91	0.9	1	73	159	1.4	1.9	21	41	1	0.8	#NULL!	57	#NULL!	1.2	380	2.8
			60			NO	112	2.5	160	4.9	54	1.5	130	1.2	178	2.3	20	34	0.7	1	125	124	1.5	1.3	49	28	1.1	0.7	61	45	1.2	1	151	2.3
			61			NO	148	1.9	178	3	112	1.6	131	1.1	237	3.6	48	48	0.9	0.9	191	198	2.5	1.4	50	#NULL!	0.9	#NULL!	115	#NULL!	1.4	#NULL!	209	2.5
			62			NO	173	1.7	162	5.4	84	1.2	121	1.2	253	4	135	163	1.6	1.5	172	180	1.6	2.1	25	55	0.8	0.8	#NULL!	60	#NULL!	1.5	293	2.3
			63			NO	126	3.2	172	3.5	116	1	128	1.1	209	2	38	58	0.9	0.8	153	117	2	1.5	55	46	0.9	0.9	56	159	1.2	1.2	154	1.4
			64			NO	126	3.7	161	5.7	68	1.3	89	1.3	210	3.5	79	87	1	0.8	133	162	1.8	2.2	45	67	0.9	0.8	85	103	1.5	1.2	181	2.8
			65			NO	144	1.7	180	3.6	116	2.2	101	1.1	205	5.1	91	90	1	1.4	183	160	2	2.2	91	90	1.1	1.3	79	47	0.9	1.2	256	3.5
			66			NO	141	3	175	3.5	180	2.4	135	1.2	189	7.2	144	128	1.6	1.4	149	179	2.9	1.5	33	99	1	1.2	85	205	1.4	1.5	292	4.8
			67			NO	120	2	161	6.2	97	2.1	112	2	152	2.4	93	96	1.1	1	141	155	1.6	2	67	65	1	1	46	168	0.7	1.5	203	3.9
			68			NO	129	1.6	153	3.3	50	1.3	124	1.2	180	2.4	104	61	1	0.8	141	125	2.5	2.3	47	55	1.1	0.9	61	69	1.1	1.4	305	4.3
			69			NO	125	3.2	166	4.5	87	1.7	160	1.7	113	5	82	85	2.4	1.4	125	145	2.9	2.7	97	126	1.5	1	96	112	1.9	1.2	322	5.2
			70			NO	207	2.6	196	4.3	135	4.1	76	1.5	182	6.6	82	70	1.2	1.1	127	122	1.9	1.5	100	92	1.4	1	145	81	1.3	0.8	209	1.7
			71			NO	126	3.1	155	4.1	117	1.7	128	1.6	179	4.1	151	114	1	1.4	169	149	3.4	2.2	38	36	1.3	0.9	46	82	1.7	1.4	169	4.7
			72			NO	159	2.5	187	4	94	1.6	200	2.1	222	3.1	107	104	1.2	1.1	129	154	1.4	2.5	72	88	1	1	157	96	1	1	331	3.8
			73			NO	118	2.7	142	3.4	99	1.3	128	1.3	190	5	99	99	1.1	1.2	144	114	2.4	1.5	43	27	1.1	0.9	128	99	1.3	1.1	141	3.2
			74			NO	168	2.2	159	4	110	1.2	146	1.5	200	3.9	84	52	1	1.1	196	146	3.4	2	66	45	0.8	1.3	67	67	1	0.9	221	3.9
			75			NO	132	1.8	183	4.8	94	3.1	117	0.9	188	3.6	85	43	0.7	1	113	127	1.9	2.2	69	73	1.1	1.2	95	#NULL!	1.3	#NULL!	205	6
			76			NO	128	2.2	173	6.3	142	1.6	125	2	126	4.9	119	72	1.1	1.1	93	127	1.7	2.9	77	86	1.1	1.4	97	73	1.1	1.9	184	3.4
			77			NO	153	2.5	181	4	104	1.4	129	1.3	161	6	122	83	0.9	1	204	184	2.4	2.2	77	127	0.9	1.3	76	123	1.1	1.2	189	1.9
			78			NO	169	2.5	201	3.8	64	1.2	130	1.2	197	4.1	89	103	1.2	1.1	182	146	1.6	2.1	85	42	1.2	1.7	97	74	1.4	1	286	3
			79			NO	180	3	177	5.4	124	1.7	95	2.4	208	6.1	145	139	1.4	1.1	186	145	2.7	2.1	47	77	1	1	80	77	1.2	1.4	146	2.5
			80			NO	121	1.9	164	2.5	35	1.6	90	0.9	107	2.2	#NULL!	#NULL!	#NULL!	#NULL!	63	62	1.3	1.1	41	39	0.9	1.1	#NULL!	#NULL!	#NULL!	#NULL!	207	3.2
			81			NO	131	2	152	3.2	90	1.6	148	2	150	2.9	54	#NULL!	1	#NULL!	175	114	1.7	1.2	38	66	0.9	1	#NULL!	#NULL!	#NULL!	#NULL!	382	2.8

## Sheet: Supp Table 4 (Ventral)
			Suppl Table 4
			NO	GENDER	AGE	CONTRAST	ANTCRFOSSADURASI1	ANTCRFOSSADURATHICKNESS1	OPTICGROOVESI1	OPTICGROOVEDURATHICKNESS1	DIAPHRAGMASELLAESI1	DIAPHRAGMASELLAETHICKNESS1	R TRIGEMINAL DURA ORIFICE THICKNESS	L TRIGEMINAL DURA ORIFICE THICKNESS	R TRIGEMINAL DURA ORIFICE SI	L TRIGEMINAL DURA ORIFICE SI	RMECKELDURATHICKNESS1	LMECKELDURATHICKNESS1	RMECKELDURASI1	LMECKELDURASI1	RIACORIFICEDURATHICKNESS1	LIACORIFICEDURATHICKNESS1	RIACORIFICEDURASI1	LIACORIFICEDURASI1	RJFORAMENDURASI1	RJFORAMENDURATHICKNESS1	LJFORAMENDURASI1	LJFORAMENDURATHICKNESS1
			1			NO	252	1.1	342	1.4	325	1.8	1.8	1.9	258	333	1.4	1.5	212	237	2.7	2	394	373	453	3.7	368	1.9
			2			NO	306	1.8	334	2.9	320	1.6	2.3	1.3	317	293	1.4	1.6	267	365	2	1.5	433	312	345	2.1	309	3.1
			3			NO	166	0.9	240	1.2	252	1.5	2.3	2.6	224	204	1.3	1.4	184	189	1.7	1.8	248	233	196	2.4	199	2.7
			4			NO	228	0.9	198	1.2	227	1.6	2.1	1.2	367	162	1.2	1.2	195	211	3.2	2.3	313	214	277	2.7	228	2
			5			NO	253	1.1	245	1.1	271	1.4	1.5	1.6	198	258	1.4	1.4	246	223	2.6	2.4	387	452	346	3.4	238	4
			6			NO	253	1	255	1.1	340	1.4	2	2	345	369	1.3	1.3	238	243	2.3	2.1	353	309	406	2.4	401	2.5
			7			NO	231	0.8	269	1.2	255	1.4	1.6	1.8	134	130	1.4	1.4	213	190	2.2	2.8	276	352	290	1.6	204	1.4
			8			NO	280	1.5	370	2.4	327	1.4	2.2	2.9	304	422	1.4	1.3	231	213	3.5	2.4	381	384	254	1.9	342	1.9
			9			NO	222	1.1	223	1	323	1.4	2	1.8	241	241	1.3	1.4	214	216	1.7	1.4	278	223	263	1.7	304	1.7
			10			NO	227	1	300	2.1	349	1.5	2.1	1.5	292	179	1.2	1.2	231	236	3	3.4	341	338	258	1.4	232	1.3
			11			NO	192	1.2	239	1.9	245	1.4	2.3	2.5	280	268	1.3	1.2	180	181	2.2	2.7	309	297	257	3.7	171	2
			12			NO	235	0.8	204	1.5	300	1.4	2	1.6	187	168	1.2	1.2	177	175	2.5	2	282	265	225	1.5	249	1.6
			13			NO	235	1.4	305	1.5	318	1.6	1.5	1.4	221	218	1.2	1.2	203	197	1.7	1.7	362	275	169	1.1	143	1.1
			14			NO	235	1	384	2	398	1.5	1.7	1.6	206	243	1.5	1.4	263	204	1.5	3.4	209	387	299	1.9	273	1.5
			15			NO	200	1.2	237	1.8	312	2.1	1.5	1.7	159	164	1.3	1.3	207	205	2.8	1.7	300	276	217	3.2	209	2.8
			16			NO	158	0.7	254	1.2	280	1.9	1.7	1.5	191	191	1.2	1.2	173	175	2.7	2.2	192	302	203	1.3	201	1.2
			17			NO	252	1.2	270	1.3	261	1.4	1.7	1.7	301	289	1.2	1.2	220	212	1.9	1.8	337	287	234	2.1	227	1.3
			18			NO	260	1.4	265	1.2	265	1.8	2.2	1.9	229	238	1.2	1.3	181	190	3.9	3.6	321	307	207	1.6	239	1.6
			19			NO	267	1.4	246	1	188	1.2	2.9	2.7	292	371	1.2	1.2	227	214	2.9	1.9	308	324	271	1.4	261	1.4
			20			NO	211	0.9	209	1.2	306	1.7	1.4	2.5	175	321	1.1	1.1	220	213	2.8	3.5	362	376	214	1.5	259	1.4
			21			NO	179	1	198	1.2	257	1.6	1.6	1.8	161	188	1.2	1.1	176	170	3.3	2.8	295	334	235	2.1	278	3
			22			NO	212	1.2	274	1.4	196	1.3	1.5	1.7	266	264	1.2	1.2	176	177	2.2	2.2	252	283	256	1.7	276	2.1
			23			NO	252	1.4	195	1.6	166	1.1	1.8	1.8	349	170	1.2	1.2	222	269	1.6	1.7	317	395	234	1.2	236	1.4
			24			NO	299	1.9	235	3.1	193	1.7	1.3	2	175	272	1.1	1.1	170	272	2.7	1.6	298	197	276	2.4	238	2.3
			25			NO	292	1.5	282	2.3	387	1.8	2.8	2.8	403	370	1.2	1.2	216	203	3.2	3.8	403	359	294	1.8	266	1.8
			26			NO	256	1.1	232	1.4	283	1.9	2.3	1.5	285	279	1.1	1.1	207	224	3.1	1.5	347	319	263	1.8	223	1.6
			27			NO	340	1.3	274	1.4	184	1	2.3	2.2	285	265	1.2	1.2	177	171	2	2.3	296	247	295	1.5	247	1.4
			28			NO	219	1.4	383	1.4	196	1.4	1.5	1.6	207	233	1.2	1.2	164	161	2.8	2.1	271	325	181	1.8	178	1.3
			29			NO	196	1.2	209	1.5	189	1.5	2.1	2.1	209	208	1.5	1.5	165	162	3.8	3.1	268	209	184	2.2	244	2.1
			30			NO	233	1.5	306	2.5	157	1.5	2.7	1.9	324	245	1.7	2.1	195	201	2.9	2.5	308	273	224	2.2	293	3.2
			31			NO	247	1.6	242	1.4	306	1.8	1.5	1.6	176	204	1.5	1.3	218	214	1.4	2.1	253	316	314	3.3	172	1.6
			32			NO	204	1.1	193	1.4	171	1.7	2	1.7	228	207	1.1	1.1	195	190	2.2	2.3	298	297	179	2.3	183	1.6
			33			NO	223	1.5	223	1.7	278	1.4	1.9	1.4	188	120	1.1	1.1	165	162	1.9	2.8	217	269	199	1.9	141	1.9
			34			NO	268	1.7	356	4	273	1	1.3	1.4	244	221	1.2	1.2	254	252	2.8	2.9	362	444	395	3.8	365	2.3
			35			NO	226	1.4	243	2.8	159	1.4	1.7	1.6	258	146	1.1	1.2	215	199	2.1	2.1	222	256	233	3.2	263	2.8
			36			NO	208	1.3	205	2.1	206	2	2.3	1.9	193	176	1.4	1.4	191	199	2.5	2.2	215	195	188	1.3	166	1.3
			37			NO	212	1.3	259	3.1	139	1	3	1.8	379	313	1.4	1.5	205	198	3.7	2.2	304	308	197	1.7	197	1.8
			38			NO	237	1.2	287	1.7	144	1.6	1.3	1.3	183	195	1.6	1.5	187	208	3.2	2.2	319	335	259	1.9	248	2.2
			39			NO	316	2	333	2	253	1.6	1.8	2	217	215	1.3	1.3	212	247	2.5	2.3	257	203	159	1.4	214	1.9
			40			NO	289	1.6	246	1.7	193	1.9	1.4	1.8	186	297	1.5	1.5	198	193	2.2	2.2	262	281	203	2.3	219	2.1
			41			NO	250	1.9	217	1.5	242	1.6	2.9	2.3	313	299	1.3	1.3	173	176	2.2	2.1	226	249	268	2.1	219	1.9
			42			NO	287	2.7	334	2.4	420	2.8	2.6	1.7	285	288	1.2	1.3	220	220	2.1	1.7	327	299	263	2.1	267	1.8
			43			NO	206	1.3	113	1.4	136	1.4	1.7	1.6	191	145	1.2	1.2	191	137	2.2	1.6	251	217	161	1.6	138	1.6
			44			NO	253	1.6	328	4.5	281	1.3	3.2	4.1	269	274	1.2	1.2	226	216	2.7	2.8	359	382	176	2	135	3.1
			45			NO	245	1.9	307	2.2	157	1.1	2.1	2.1	168	179	1.3	1.3	319	205	2.8	2.8	243	222	162	2	176	2
			46			NO	233	1	331	1.6	261	1.2	1.6	1.9	134	256	1.5	1.5	304	311	1.7	1.7	227	431	258	1.5	196	1.4
			47			NO	252	1.7	338	1.6	206	0.9	3.2	2.8	274	369	1.5	1.8	230	222	2.7	2.6	354	342	292	2.2	275	2
			48			NO	250	1.4	304	1.4	220	1.3	1.6	1.5	275	186	1.6	1.7	225	208	1.8	1.9	236	296	222	1.8	231	2.8
			49			NO	227	1.3	248	1.9	205	1.2	2.3	2.2	228	224	1.2	1.3	187	199	2.3	2	268	241	246	2.2	218	1.8
			50			NO	250	1.2	226	1.9	226	1.4	3	1.7	343	205	1.2	1.2	211	193	2.7	2.2	271	309	371	3.5	321	3.6
			51			NO	214	1.1	251	2.5	236	1.1	3.2	2.1	407	390	1.3	1.3	269	214	3.6	3.1	391	322	349	2.7	352	2.7
			52			NO	227	1.3	298	2.6	294	1.8	2.6	1.7	282	205	1.2	1.2	210	207	3.4	3.5	370	427	282	2.6	252	2.2
			53			NO	272	1.6	277	1.8	202	1.2	1.6	1.9	230	252	1.2	1.1	161	165	2.4	2.1	283	315	218	1.7	224	1.6
			54			NO	197	1.2	275	1.3	189	1	2.5	1.9	275	378	1.3	1.3	211	211	2.1	2	321	314	217	2	244	1.9
			55			NO	236	1.5	289	2.8	241	1.1	3.6	3.5	218	225	1	1	178	185	3.2	2.5	243	255	223	1.9	211	1.7
			56			NO	225	1.1	300	1.4	246	1.2	2.6	2.4	312	256	1.1	1.1	190	180	2	2.4	231	312	297	2.4	248	2.2
			57			NO	314	1.2	278	1.5	249	1.4	2	1.9	463	327	1.1	1.2	291	289	2.5	2.4	407	539	264	1.9	243	2.2
			58			NO	241	1.6	310	2.3	177	1.3	2.7	2.2	188	182	1.1	1.1	178	179	1.4	2.1	217	270	198	1.9	220	1.8
			59			NO	247	1.2	257	2.8	224	1.1	2.7	3.3	266	409	1.2	1.2	245	249	2.4	2.3	351	305	227	1.8	409	2
			60			NO	217	1.1	290	2.5	248	1.6	1.5	1.9	237	185	1.1	1.3	196	198	2.4	2.3	310	346	235	1.7	234	1.6
			61			NO	286	1.3	388	2.4	370	2.8	2.2	1.8	203	193	1.1	1.2	212	216	2.6	2.5	410	305	236	2.3	203	2
			62			NO	213	1.2	363	3.6	232	1.1	2.1	2.2	208	281	1.2	1.2	221	219	2.5	3.2	329	382	244	3	248	3.1
			63			NO	237	1.8	309	1.7	247	1.4	2.4	2.7	377	337	1.1	1.1	195	196	2.1	3.7	256	378	396	3.1	383	3.4
			64			NO	211	1.3	293	3.1	288	1.9	2.8	3.3	326	398	1.6	1.6	189	248	4.6	4.1	344	302	235	3.6	192	3.7
			65			NO	273	1.4	215	1.6	229	1.5	3.1	2.1	306	238	1.2	1.2	263	224	3	3.8	353	405	310	2.2	207	1.7
			66			NO	343	1.8	288	3.7	242	1.3	1.7	1.7	262	223	1.2	1.2	205	206	2.9	2.4	327	260	414	3.6	261	2.7
			67			NO	228	1.6	311	3.5	181	1.5	4.5	4.4	266	245	1.2	1.4	184	179	4.4	4.4	307	271	142	2.2	163	3
			68			NO	191	1.3	287	1.5	286	2.6	1.9	1.9	215	224	1.1	1.1	194	224	2.6	2.1	209	202	277	2	297	2
			69			NO	234	1.7	253	3.1	177	1.5	2.8	2.5	323	282	1.4	1.4	184	184	3.1	2.8	380	308	314	2.5	196	1.9
			70			NO	257	1.9	247	1.9	195	1.7	2.4	1.7	211	227	1.4	1.4	179	179	2.6	2	239	246	333	3.2	183	1.7
			71			NO	213	1.1	368	2.5	346	1.5	2.8	3.1	311	392	1.2	1.2	180	181	2.6	2.9	274	394	202	1.8	192	1.8
			72			NO	281	1.8	299	3.6	204	1.4	2.9	4.2	343	442	1.4	1.4	210	204	2.8	4	304	392	226	2.5	270	3.4
			73			NO	236	1.3	280	3.8	143	1.4	2.4	2.2	248	264	1.3	1.3	186	190	3.2	2.4	264	286	185	2.2	256	2.6
			74			NO	273	1.4	259	2.9	181	1.9	2.5	2	156	237	1.4	1.4	160	161	2	2	273	348	367	2.4	380	3.5
			75			NO	288	1.9	282	1.9	172	1.2	2.1	2.6	337	287	1.6	1.4	219	212	2.1	2.2	330	360	296	3.8	305	5.1
			76			NO	213	1.9	263	2.8	190	1.4	2.5	1.7	178	172	1.2	1.2	191	190	2.2	2.8	241	190	251	2.2	225	2.2
			77			NO	327	1.9	330	3.2	221	2.1	2.5	2.3	237	250	1.3	1.3	162	143	2.1	1.9	383	295	297	3.2	158	1.8
			78			NO	227	1	253	1.5	245	1.2	2.3	2	257	198	1.3	1.3	176	174	1.6	1.7	213	413	182	2	279	2.4
			79			NO	299	2.5	340	2.6	206	1.1	4	3.5	292	249	1.3	1.2	146	145	5.5	4.1	417	403	275	2.3	233	3.4
			80			NO	270	1.5	310	3.9	190	1.4	2.1	3.3	185	294	1.2	1.2	175	171	4	2.4	173	313	208	3.7	303	4.1
			81			NO	330	1.4	367	3.3	310	2	2.4	3	299	265	1.2	1.2	200	193	4.4	4	324	354	256	3.3	204	3

## Sheet: Fig 6 (Aging)
			Figure 6c																	Figure 6d	Figure 6e	Figure 6f	Figure 6g	Figure 6h	Figure 6i	Figure 6j	Figure 6k				Figure 6l
			Number	NO	GENDER	AGE CATEGORY	CONTRAST	Posterior Sagittal Visibility	Transvers Sinus Visibility	Sigmoid vein Visibility	Jugular vein Visibility				Number	NO	GENDER	AGE CATEGORY	CONTRAST	Average Dorsal SI / muscle (ratio)	Average Ventral SI / muscle (ratio)	Average Dorsal / Ventral SI (ratio)	Average Dorsal Thickness	Average Ventral Thickness	Average Dorsal / Ventral Thickness (Ratio)	Average Dorsal SI / thickness (Ratio)	Average Ventral SI / thickness (Ratio)				Number	NO	GENDER	AGE CATEGORY	CONTRAST	Retropharyngeal Lymph Node SI / Muscle (Ratio)	Vascular Lymph Node SI / Muscle (Ratio)	Retropharyngeal Lymph Node (short axis diameter, mm)	Vascular Lymph Node (short axis diameter, mm)
			1	3		<50	NO	0	0	0	0				1	3		<50	NO	1.14758	3.18015	0.360858	1.46667	1.83	0.801457	51.25	113.825				1	3		<50	NO	2.48092	2.38168	4.8	4.45
			2	4		<50	NO	0	0	0	0				2	4		<50	NO	1.61937	3.23378	0.500766	2.16667	1.8	1.2037	55.3077	132.944				2	4		<50	NO	2.91892	2.78378	6.4	5.5
			3	46		<50	NO	0	0	0	0				3	46		<50	NO	1.43396	3.37233	0.425214	1.38333	1.54	0.898268	82.4096	174.091				3	46		<50	NO	3.14465	2.61635	5.25	5.35
			4	47		<50	NO	0	0	0	0				4	47		<50	NO	1.55054	3.80387	0.407621	1.96667	2.21	0.889894	61.1017	133.394				4	47		<50	NO	3.03871	3.73548	8.1	8.95
			5	48		<50	NO	1	1	0	0				5	48		<50	NO	1.81343	3.63134	0.499383	1.95	1.75	1.11429	62.3077	139.029				5	48		<50	NO	2.79104	3.02239	6.3	12.55
			6	81		<50	NO	1	0	1	0				6	81		<50	NO	1.85897	3.57949	0.519341	2.16667	2.72	0.796569	66.9231	102.647				6	81		<50	NO	2.55128	1.96154	7.6	9.7
			7	5		<50	NO	0	0	1	0				7	5		<50	NO	1.57875	3.12747	0.504802	1.81667	2.05	0.886179	79.0826	138.829				7	5		<50	NO	2.16484	1.97802	5	6.5
			8	49		<50	NO	1	1	0	0				8	49		<50	NO	1.76259	3.28921	0.535871	1.66667	1.85	0.900901	73.5	123.568				8	49		<50	NO	2.44604	2.74101	3.25	5.55
			9	6		<50	NO	0	0	0	0				9	6		<50	NO	1.4387	3.64598	0.394599	1.95	1.8	1.08333	64.188	176.222				9	6		<50	NO	2.43678	2.62069	3.7	5.65
			10	8		<50	NO	0	0	0	0				10	8		<50	NO	1.63924	4.02658	0.407105	2.2	2.14	1.02804	58.8636	148.645				10	8		<50	NO	2.70253	2.38608	4.2	10.6
			11	10		<50	NO	1	1	1	0				11	10		<50	NO	1.64952	3.01029	0.547963	1.98333	1.82	1.08974	72.7731	144.725				11	10		<50	NO	2.52571	2.21714	5.05	6.85
			12	11		<50	NO	0	0	0	0				12	11		<50	NO	1.31421	3.8918	0.337686	1.75	2.1	0.833333	45.8095	113.048				12	11		<50	NO	2.54918	2.7623	4.35	10
			13	7		<50	NO	0	0	0	0				13	7		<50	NO		3.2014			1.62			141.296				13	7		<50	NO	3.03497	3.04895	5.75	8.75
			14	9		<50	NO	0	1	0	0				14	9		<50	NO	1.55481	3.25503	0.477663	1.58333	1.51	1.04857	73.1579	160.596				14	9		<50	NO	2.73154	2.57718	7.3	12.25
			15	50		<50	NO	0	0	1	0				15	50		<50	NO	1.31602	3.50649	0.375309	1.83333	2.22	0.825826	55.2727	121.622				15	50		<50	NO	2.85714	2.42857	4.3	8.25
			16	12		<50	NO	1	0	0	0				16	12		<50	NO	1.35639	2.72579	0.497616	1.46667	1.59	0.922432	73.5227	136.289				16	12		<50	NO	2.59748	2.18239	2.35	10.9
			17	51		<50	NO	1	0	0	0				17	51		<50	NO	1.38697	3.63103	0.381977	2.26667	2.36	0.960452	53.2353	133.856				17	51		<50	NO	2.45977	2.16667	5.6	11.65
			18	52		<50	NO	1	0	0	0				18	52		<50	NO	2.05817	3.7047	0.555556	1.91667	2.23	0.859492	80	123.767				18	52		<50	NO	2.95973	2.20805	3.85	8.7
			19	13		<50	NO	0	0	0	0				19	13		<50	NO	1.81995	3.39854	0.53551	2.23333	1.38	1.61836	55.8209	168.696				19	13		<50	NO	3.11679	2.58394	6.55	7.25
			20	14		<50	NO	1	0	0	0				20	14		<50	NO	1.85629	3.23713	0.573437	1.86667	1.75	1.06667	83.0357	154.457				20	14		<50	NO	2.34731	2.47904	3.4	5.1
			21	53		<50	NO	0	0	1	0				21	53		<50	NO	1.92375	3.13333	0.613962	1.83333	1.7	1.07843	80.2727	141				21	53		<50	NO	2.24183	2.85621	2.4	6
			22	54		<50	NO	0	0	1	0				22	54		<50	NO	2.24747	4.00455	0.561231	2.36667	1.75	1.35238	62.6761	151.029				22	54		<50	NO	2.56061	2.44697	3.9	4.35
			23	55		<50	NO	0	1	0	0				23	55		<50	NO	1.3374	2.75976	0.484607	1.81667	2.27	0.800294	60.367	99.6916				23	55		<50	NO	2.71951	2.48171	5.35	12.05
			24	56		<50	NO	0	0	1	0				24	56		<50	NO	2.0068	3.47075	0.578205	2.48333	1.87	1.32799	59.396	136.417				24	56		<50	NO	1.72789	2.78912	3.6	11.2
			25	57		<50	NO	0	1	0	1				25	57		<50	NO	1.67347	3.48469	0.480234	2.38333	1.79	1.33147	68.8112	190.782				25	57		<50	NO	2.21939	2.08673	5.45	7.75
			26	15		<50	NO	0	0	0	1				26	15		<50	NO	1.46589	2.54269	0.57651	2.2	1.93	1.1399	56.9697	112.642				26	15		<50	NO	2.31579	2.2924	6.1	9.95
			27	58		<50	NO	1	1	1	0				27	58		<50	NO	1.78889	2.91067	0.614598	2.31667	1.82	1.27289	57.9137	119.945				27	58		<50	NO	2.39333	2.21333	3.4	5.4
			28	59		<50	NO	1	1	1	0				28	59		<50	NO	1.64355	3.42775	0.479483	2.23333	2.09	1.06858	63.6567	141.866				28	59		<50	NO	2.7052	2.36416	5	9.3
			29	60		<50	NO	1	1	1	1				29	60		<50	NO	1.57905	2.79771	0.564406	2.28333	1.74	1.31226	60.5109	140.69				29	60		<50	NO	2.22857	2.05143	3.5	7.1
			30	61		<50	NO	1	1	0	0				30	61		<50	NO	2.28481	3.35696	0.680618	2.25	1.94	1.15979	80.2222	136.701				30	61		<50	NO	2.86076	2.0443	6.2	10.05
			31	16		<50	NO	0	0	0	0				31	16		<50	NO	2.27642	4.97561	0.457516	1.48333	1.49	0.995526	62.9213	136.913				31	16		<50	NO	4.62195	4.35366	5.4	7.45
			32	17		<50	NO	1	1	1	0				32	17		<50	NO	1.5286	3.11124	0.491315	2.2	1.54	1.42857	58.7121	170.714				32	17		<50	NO	2.47337	2.20118	3.25	6.3
			33	80		<50	NO	1	0	1	0				33	80		<50	NO	1.40509	3.33611	0.421177	1.65	2.74	0.60219	61.3131	87.6642				33	80		<50	NO	2.23611	1.9375	4.9	8.7
			34	62		<50	NO	1	1	1	0				34	62		<50	NO	2.10516	3.22381	0.653003	2.66667	2.33	1.14449	66.3125	116.223				34	62		<50	NO	2.44048	1.68452	4.55	4.35
			35	18		<50	NO	0	1	1	0				35	18		<50	NO	1.68707	3.31565	0.508822	1.71667	1.99	0.862647	72.233	122.462				35	18		<50	NO	2.67347	2.52381	2.95	6.65
			36	19		<50	NO	1	1	1	0				36	19		<50	NO	1.66467	3.33054	0.49982	1.7	1.8	0.944444	81.7647	154.5				36	19		<50	NO	2.5988	1.99401	4.9	4.8
			37	63		<50	NO	1	1	1	1				37	63		<50	NO	1.97168	4.00523	0.492276	2.21667	2.31	0.959596	68.0451	132.641				37	63		<50	NO	2.79739	2.4183	5.5	8.2
			38	20		<50	NO	1	0	1	1				38	20		<50	NO	1.82494	3.68345	0.495443	2.06667	1.74	1.18774	61.371	147.126				38	20		<50	NO	2.5036	2.98561	5.3	9.05
			39	21		<50	NO	1	1	1	0				39	21		<50	NO	1.22716	3.28	0.374134	1.55	1.91	0.811518	53.4409	115.916				39	21		<50	NO	2.17778	2.27407	6.25	8.4
			40	22		<50	NO	1	1	1	1				40	22		<50	NO	1.52455	3.77674	0.403667	1.8	1.64	1.09756	54.6296	148.537				40	22		<50	NO	2.94574	3.36434	2.7	4.75
			41	64		<50	NO	1	1	1	1				41	64		<50	NO	2.02529	3.77655	0.53628	3.03333	2.97	1.02132	48.4066	92.1886				41	64		<50	NO	2.17931	2.55862	2.85	6.55
			42	23		<50	NO	1	0	0	0				42	23		<50	NO	1.80255	3.36178	0.536188	1.98333	1.49	1.3311	71.3445	177.114				42	23		<50	NO	2.3949	2.84713	4.6	8.1
			43	65		<50	NO	1	1	1	1				43	65		<50	NO	1.89669	3.26784	0.58041	2.61667	2.13	1.22848	61.9745	131.174				43	65		<50	NO	2.81287	2.0117	8.45	5.45
			44	25		<50	NO	1	1	1	0				44	25		<50	NO	2.02863	3.78896	0.535406	2.36667	2.24	1.05655	69.8592	137.857				44	25		<50	NO	1.84049	2	2.3	5.15
			45	1		<50	NO	1	1	1	0				45	1		<50	NO	2.08796	4.475	0.466584	2.03333	1.94	1.04811	73.9344	166.082				45	1		<50	NO	3	2.84722	4.1	5.9
			46	26		<50	NO	0	0	0	0				46	26		<50	NO	2.22314	4.35537	0.510436	1.73333	1.65	1.05051	77.5962	159.697				46	26		<50	NO	3.55372	2.86777	3.7	8.15
			47	27		<50	NO	1	1	1	0				47	27		<50	NO	1.67677	3.14788	0.532666	2.73333	1.68	1.62698	50.6098	154.583				47	27		<50	NO	2.16364	2.07879	3	5.45
			48	28		<50	NO	1	1	1	0				48	28		<50	NO	1.79798	3.51818	0.511054	2.25	1.63	1.38037	52.7407	142.454				48	28		<50	NO	2.27273	1.70455	2.35	6.6
			49	29		<50	NO	1	0	0	0				49	29		<50	NO	1.70312	3.20938	0.530672	2.23333	2.11	1.05845	48.806	97.346				49	29		<50	NO	2.44531	2.28906	2.3	7.8
			50	66		<50	NO	1	1	1	1				50	66		<50	NO	2.04219	3.53038	0.578463	3.21667	2.29	1.40466	50.1554	121.79				50	66		<50	NO	2.13924	2.36076	2.95	6.7
			51	30		<50	NO	1	1	1	0				51	30		<50	NO	1.92875	3.97252	0.485524	2.35	2.32	1.01293	53.7589	112.155				51	30		<50	NO	3.35878	2.74809	4.2	7.25
			52	31		<50	NO	1	1	1	0				52	31		<50	NO	1.62005	3.2951	0.491653	2.23333	1.73	1.29094	51.8657	136.185				52	31		<50	NO	2.21678	1.93007	5.1	6.1
			53	32		>50	NO	1	1	1	0				53	32		>50	NO	1.80365	2.97808	0.605642	1.9	1.68	1.13095	69.2982	129.405				53	32		>50	NO	2.20548	2.11644	5.3	9.3
			54	67		>50	NO	1	1	1	1				54	67		>50	NO	1.5838	2.59435	0.610482	2.7	3.06	0.882353	51.9136	75.0327				54	67		>50	NO	1.94915	1.58192	2.6	5.3
			55	2		>50	NO	1	1	1	1				55	2		>50	NO	1.82708	4.10125	0.445494	2.01667	2	1.00833	72.4793	164.05				55	2		>50	NO	1.75	1.95	1.9	5.45
			56	33		>50	NO	1	1	1	1				56	33		>50	NO	1.57353	2.80441	0.561091	2.3	1.72	1.33721	46.5217	110.872				56	33		>50	NO	1.86029	1.91176	1.95	9
			57	34		>50	NO	1	1	1	0				57	34		>50	NO	2.01743	4.13203	0.488242	2.36667	2.26	1.0472	65.2113	139.867				57	34		>50	NO	2.08497	3.24837	2.05	5.45
			58	68		>50	NO	1	1	1	1				58	68		>50	NO	1.97222	3.22222	0.612069	2.21667	1.75	1.26667	64.0602	132.571				58	68		>50	NO	2.40278	2.50694	2.5	6.85
			59	69		>50	NO	1	1	1	1				59	69		>50	NO	1.62573	3.10877	0.52295	3.33333	2.32	1.43678	41.7	114.569				59	69		>50	NO	1.4269	1.34503	1.9	6.15
			60	70		>50	NO	1	1	1	1				60	70		>50	NO	2.04955	3.10946	0.659134	3.06667	2.02	1.51815	49.4565	113.911				60	70		>50	NO	2.09459	1.5	1.9	6.1
			61	35		>50	NO	1	0	1	1				61	35		>50	NO	1.86567	3.37463	0.552853	1.96667	2	0.983333	63.5593	113.05				61	35		>50	NO	2.23134	2.28358	3.15	5.65
			62	72		>50	NO	1	1	1	1				62	72		>50	NO	2.08532	3.5369	0.589588	2.6	2.8	0.928571	67.3718	106.107				62	72		>50	NO	1.64286	1.82143	1.95	5.25
			63	71		>50	NO	1	1	1	1				63	71		>50	NO	1.76608	3.16608	0.557813	3.08333	2.1	1.46825	48.973	128.905				63	71		>50	NO	2.26316	2.11696	4.25	5.2
			64	36		>50	NO	1	0	0	0				64	36		>50	NO	1.65641	2.97846	0.556129	1.98333	1.77	1.12053	54.2857	109.379				64	36		>50	NO	2.05385	1.86154	2.2	2.6
			65	38		>50	NO	0	0	0	0				65	38		>50	NO	1.35714	3.19221	0.425142	1.95	1.81	1.07735	53.5897	135.801				65	38		>50	NO	2.05195	1.81818	5.55	10.15
			66	37		>50	NO	1	0	0	0				66	37		>50	NO	1.73028	3.92672	0.440643	2.4	2.15	1.11628	47.2222	119.628				66	37		>50	NO	2.74809	2.09924	2.4	6.45
			67	73		>50	NO	1	1	1	1				67	73		>50	NO	1.99048	3.42143	0.581768	2.71667	2.27	1.19677	51.2883	105.507				67	73		>50	NO	1.97857	1.8	2.6	2.9
			68	39		>50	NO	1	1	1	1				68	39		>50	NO	1.81008	2.7593	0.655991	2.63333	1.85	1.42342	59.1139	128.27				68	39		>50	NO	2.29651	2.04651	2.2	3.3
			69	40		>50	NO	1	0	1	0				69	40		>50	NO	1.81532	3.20811	0.565852	2.9	1.83	1.5847	46.3218	129.727				69	40		>50	NO	2.72297	2.92568	3.2	6.5
			70	74		>50	NO	1	1	1	1				70	74		>50	NO	2.34954	3.63056	0.647156	2.83333	2.15	1.31783	59.7059	121.581				70	74		>50	NO	1.84722	2.3125	2.2	5.6
			71	41		>50	NO	1	1	1	0				71	41		>50	NO	1.61556	3.18667	0.506974	2.78333	1.95	1.42735	43.5329	122.564				71	41		>50	NO	2.54	2.6	3.6	7.15
			72	75		>50	NO	1	1	1	0				72	75		>50	NO	1.84946	3.76258	0.491541	2.53333	2.47	1.02564	56.5789	118.057				72	75		>50	NO	2.48387	2.38065	2.25	6.65
			73	76		>50	NO	1	1	1	1				73	76		>50	NO	2.12672	3.49421	0.608641	3.33333	2.07	1.61031	38.6	102.126				73	76		>50	NO	2.39669	1.52893	3.2	4.6
			74	77		>50	NO	1	1	1	1				74	77		>50	NO	2.05691	3.14878	0.65324	3.06667	2.15	1.42636	55	120.093				74	77		>50	NO	1.81098	1.93293	1.55	4.75
			75	42		>50	NO	1	1	1	1				75	42		>50	NO	1.67123	3.82192	0.437276	2.18333	1.96	1.11395	55.8779	142.347				75	42		>50	NO	2.17808	2.0411	2.05	8.8
			76	43		>50	NO	1	1	1	1				76	43		>50	NO	1.90756	2.94118	0.648571	1.73333	1.54	1.12554	65.4808	113.636				76	43		>50	NO	2.36975	2.05042	2.9	5
			77	44		>50	NO	1	1	1	1				77	44		>50	NO	1.80702	2.75579	0.655717	3.05	2.64	1.1553	56.2842	99.1667				77	44		>50	NO	1.88421	1.76842	3.3	6.9
			78	45		>50	NO	1	1	1	1				78	45		>50	NO	1.90446	2.83567	0.671608	2.36667	2.05	1.15447	63.169	108.585				78	45		>50	NO	1.3949	1.63057	1.8	3.95
			79	78		>50	NO	1	1	1	1				79	78		>50	NO	2.07071	2.87515	0.720208	2.55	1.71	1.49123	66.9935	138.713				79	78		>50	NO	1.67879	1.67879	1.75	6.25
			80	24		>50	NO	1	1	1	0				80	24		>50	NO	1.59705	3.07848	0.518777	3.01667	1.95	1.54701	41.8232	124.718				80	24		>50	NO	1.98734	1.59494	3	4.15
			81	79		>50	NO	1	1	1	1				81	79		>50	NO	2.15904	3.65882	0.590092	3.61667	3.04	1.18969	45.6682	92.0724				81	79		>50	NO	2.24837	1.24183	2.4	4.95

## Sheet: Fig 7 (Gender)
								Figure 7c	Figure 7d	Figure 7f	Figure 7g	Figure 7h	Figure 7i	Figure 7j	Figure 7K	Figure 7K	Figure 7K	Figure 7K								Figure 7l
			Number	NO	GENDER	AGE	CONTRAST	Average Dorsal SI / White matter SI	Average Ventral SI / White matter SI	Average Dorsal Thickness	Average Ventral Thickness	Average Dorsal / Ventral Thickness	Average Dorsal SI / Thickness	Average Ventral SI / Thickness	Retropharyngeal Lymph Node (short axis diameter, mm)	Vascular Lymph Node (short axis diameter, mm)	Retropharyngeal Lymph Node SI / White Matter SI (Ratio)	Vascular Lymph Node SI / White Matter SI (Ratio)				Number	NO	GENDER	CONTRAST	Posterior Sagittal Visibility	Transvers Sinus Visibility	Sigmoid vein Visibility	Jugular vein Visibility
			1	3	F		NO	0.671131	1.85982	1.46667	1.83	0.801457	51.25	113.825	4.8	4.45	1.45089	1.39286				1	3	F	NO	0	0	0	0
			2	5	F		NO	0.98066	1.94266	1.81667	2.05	0.886179	79.0826	138.829	5	6.5	1.34471	1.22867				2	5	F	NO	0	0	1	0
			3	6	F		NO	0.93408	2.36716	1.95	1.8	1.08333	64.188	176.222	3.7	5.65	1.58209	1.70149				3	6	F	NO	0	0	0	0
			4	8	F		NO	0.931655	2.28849	2.2	2.14	1.02804	58.8636	148.645	4.2	10.6	1.53597	1.35612				4	8	F	NO	0	0	0	0
			5	10	F		NO	0.893705	1.63096	1.98333	1.82	1.08974	72.7731	144.725	5.05	6.85	1.36842	1.20124				5	10	F	NO	1	1	1	0
			6	11	F		NO	0.848325	2.51217	1.75	2.1	0.833333	45.8095	113.048	4.35	10	1.6455	1.78307				6	11	F	NO	0	0	0	0
			7	12	F		NO	0.795818	1.59926	1.46667	1.59	0.922432	73.5227	136.289	2.35	10.9	1.52399	1.28044				7	12	F	NO	1	0	0	0
			8	13	F		NO	0.948035	1.77034	2.23333	1.38	1.61836	55.8209	168.696	6.55	7.25	1.62357	1.34601				8	13	F	NO	0	0	0	0
			9	14	F		NO	1.13139	1.97299	1.86667	1.75	1.06667	83.0357	154.457	3.4	5.1	1.43066	1.51095				9	14	F	NO	1	0	0	0
			10	15	F		NO	0.956743	1.65954	2.2	1.93	1.1399	56.9697	112.642	6.1	9.95	1.51145	1.49618				10	15	F	NO	0	0	0	1
			11	16	F		NO	0.893142	1.95215	1.48333	1.49	0.995526	62.9213	136.913	5.4	7.45	1.8134	1.70813				11	16	F	NO	0	0	0	0
			12	17	F		NO	0.932611	1.89819	2.2	1.54	1.42857	58.7121	170.714	3.25	6.3	1.50903	1.34296				12	17	F	NO	1	1	1	0
			13	18	F		NO	1.03333	2.03083	1.71667	1.99	0.862647	72.233	122.462	2.95	6.65	1.6375	1.54583				13	18	F	NO	0	1	1	0
			14	19	F		NO	1.04906	2.09887	1.7	1.8	0.944444	81.7647	154.5	4.9	4.8	1.63774	1.2566				14	19	F	NO	1	1	1	0
			15	20	F		NO	1.08405	2.18803	2.06667	1.74	1.18774	61.371	147.126	5.3	9.05	1.48718	1.7735				15	20	F	NO	1	0	1	1
			16	22	F		NO	0.866373	2.14626	1.8	1.64	1.09756	54.6296	148.537	2.7	4.75	1.67401	1.91189				16	22	F	NO	1	1	1	1
			17	25	F		NO	1.20242	2.24582	2.36667	2.24	1.05655	69.8592	137.857	2.3	5.15	1.09091	1.18545				17	25	F	NO	1	1	1	0
			18	27	F		NO	1.13388	2.12869	2.73333	1.68	1.62698	50.6098	154.583	3	5.45	1.46311	1.40574				18	27	F	NO	1	1	1	0
			19	28	F		NO	1.1521	2.25437	2.25	1.63	1.38037	52.7407	142.454	2.35	6.6	1.45631	1.09223				19	28	F	NO	1	1	1	0
			20	31	F		NO	0.912073	1.85512	2.23333	1.73	1.29094	51.8657	136.185	5.1	6.1	1.24803	1.08661				20	31	F	NO	1	1	1	0
			21	1	F		NO	1.11358	2.38667	2.03333	1.94	1.04811	73.9344	166.082	4.1	5.9	1.6	1.51852				21	1	F	NO	1	1	1	0
			22	4	F		NO	0.994467	1.98589	2.16667	1.8	1.2037	55.3077	132.944	6.4	5.5	1.79253	1.70954				22	4	F	NO	0	0	0	0
			23	7	F		NO		1.84597		1.62			141.296	5.75	8.75	1.75	1.75806				23	7	F	NO	0	0	0	0
			24	9	F		NO	0.884224	1.85115	1.58333	1.51	1.04857	73.1579	160.596	7.3	12.25	1.55344	1.46565				24	9	F	NO	0	1	0	0
			25	21	F		NO	0.632316	1.69008	1.55	1.91	0.811518	53.4409	115.916	6.25	8.4	1.12214	1.17176				25	21	F	NO	1	1	1	0
			26	26	F		NO	1.03861	2.03475	1.73333	1.65	1.05051	77.5962	159.697	3.7	8.15	1.66023	1.33977				26	26	F	NO	0	0	0	0
			27	29	F		NO	1.05825	1.99417	2.23333	2.11	1.05845	48.806	97.346	2.3	7.8	1.51942	1.42233				27	29	F	NO	1	0	0	0
			28	30	F		NO	1.01882	2.09839	2.35	2.32	1.01293	53.7589	112.155	4.2	7.25	1.77419	1.45161				28	30	F	NO	1	1	1	0
			29	80	F		NO	0.903274	2.14464	1.65	2.74	0.60219	61.3131	87.6642	4.9	8.7	1.4375	1.24554				29	80	F	NO	1	0	1	0
			30	2	F		NO	1.07475	2.4125	2.01667	2	1.00833	72.4793	164.05	1.9	5.45	1.02941	1.14706				30	2	F	NO	1	1	1	1
			31	33	F		NO	0.942731	1.68018	2.3	1.72	1.33721	46.5217	110.872	1.95	9	1.11454	1.14537				31	33	F	NO	1	1	1	1
			32	34	F		NO	1.17812	2.41298	2.36667	2.26	1.0472	65.2113	139.867	2.05	5.45	1.21756	1.89695				32	34	F	NO	1	1	1	0
			33	35	F		NO	0.95057	1.71939	1.96667	2	0.983333	63.5593	113.05	3.15	5.65	1.13688	1.1635				33	35	F	NO	1	0	1	1
			34	36	F		NO	1.01572	1.82642	1.98333	1.77	1.12053	54.2857	109.379	2.2	2.6	1.25943	1.14151				34	36	F	NO	1	0	0	0
			35	38	F		NO	0.849593	1.99837	1.95	1.81	1.07735	53.5897	135.801	5.55	10.15	1.28455	1.13821				35	38	F	NO	0	0	0	0
			36	39	F		NO	1.12395	1.71336	2.63333	1.85	1.42342	59.1139	128.27	2.2	3.3	1.42599	1.27076				36	39	F	NO	1	1	1	1
			37	40	F		NO	1.13842	2.01186	2.9	1.83	1.5847	46.3218	129.727	3.2	6.5	1.70763	1.83475				37	40	F	NO	1	0	1	0
			38	41	F		NO	0.993169	1.95902	2.78333	1.95	1.42735	43.5329	122.564	3.6	7.15	1.56148	1.59836				38	41	F	NO	1	1	1	0
			39	42	F		NO	0.865248	1.97872	2.18333	1.96	1.11395	55.8779	142.347	2.05	8.8	1.12766	1.05674				39	42	F	NO	1	1	1	1
			40	43	F		NO	1	1.54185	1.73333	1.54	1.12554	65.4808	113.636	2.9	5	1.24229	1.07489				40	43	F	NO	1	1	1	1
			41	24	F		NO	0.970513	1.87077	3.01667	1.95	1.54701	41.8232	124.718	3	4.15	1.20769	0.969231				41	24	F	NO	1	1	1	0
			42	32	F		NO	1.14993	1.89869	1.9	1.68	1.13095	69.2982	129.405	5.3	9.3	1.40611	1.34934				42	32	F	NO	1	1	1	0
			43	37	F		NO	0.921409	2.09106	2.4	2.15	1.11628	47.2222	119.628	2.4	6.45	1.46341	1.11789				43	37	F	NO	1	0	0	0
			44	44	F		NO	1.14827	1.75117	3.05	2.64	1.1553	56.2842	99.1667	3.3	6.9	1.19732	1.12375				44	44	F	NO	1	1	1	1
			45	45	F		NO	1.05282	1.56761	2.36667	2.05	1.15447	63.169	108.585	1.8	3.95	0.771127	0.901408				45	45	F	NO	1	1	1	1
			46	23	M		NO	1.22511	2.28485	1.98333	1.49	1.3311	71.3445	177.114	4.6	8.1	1.62771	1.93506				46	23	M	NO	1	0	0	0
			47	46	M		NO	0.904762	2.12778	1.38333	1.54	0.898268	82.4096	174.091	5.25	5.35	1.98413	1.65079				47	46	M	NO	0	0	0	0
			48	48	M		NO	0.975904	1.95422	1.95	1.75	1.11429	62.3077	139.029	6.3	12.55	1.50201	1.62651				48	48	M	NO	1	1	0	0
			49	49	M		NO	1.1086	2.06878	1.66667	1.85	0.900901	73.5	123.568	3.25	5.55	1.53846	1.72398				49	49	M	NO	1	1	0	0
			50	50	M		NO	0.881159	2.34783	1.83333	2.22	0.825826	55.2727	121.622	4.3	8.25	1.91304	1.62609				50	50	M	NO	0	0	1	0
			51	51	M		NO	0.989071	2.58934	2.26667	2.36	0.960452	53.2353	133.856	5.6	11.65	1.7541	1.54508				51	51	M	NO	1	0	0	0
			52	52	M		NO	1.11922	2.0146	1.91667	2.23	0.859492	80	123.767	3.85	8.7	1.60949	1.20073				52	52	M	NO	1	0	0	0
			53	53	M		NO	1.24191	2.02278	1.83333	1.7	1.07843	80.2727	141	2.4	6	1.44726	1.84388				53	53	M	NO	0	0	1	0
			54	54	M		NO	1.29549	2.3083	2.36667	1.75	1.35238	62.6761	151.029	3.9	4.35	1.47598	1.41048				54	54	M	NO	0	0	1	0
			55	55	M		NO	0.856771	1.76797	1.81667	2.27	0.800294	60.367	99.6916	5.35	12.05	1.74219	1.58984				55	55	M	NO	0	1	0	0
			56	56	M		NO	1.18	2.0408	2.48333	1.87	1.32799	59.396	136.417	3.6	11.2	1.016	1.64				56	56	M	NO	0	0	1	0
			57	57	M		NO	1.11186	2.31525	2.38333	1.79	1.33147	68.8112	190.782	5.45	7.75	1.47458	1.38644				57	57	M	NO	0	1	0	1
			58	58	M		NO	1.09079	1.7748	2.31667	1.82	1.27289	57.9137	119.945	3.4	5.4	1.45935	1.34959				58	58	M	NO	1	1	1	0
			59	59	M		NO	1.15115	2.40081	2.23333	2.09	1.06858	63.6567	141.866	5	9.3	1.89474	1.65587				59	59	M	NO	1	1	1	0
			60	60	M		NO	1.0507	1.8616	2.28333	1.74	1.31226	60.5109	140.69	3.5	7.1	1.48289	1.36502				60	60	M	NO	1	1	1	1
			61	63	M		NO	1.35886	2.76036	2.21667	2.31	0.959596	68.0451	132.641	5.5	8.2	1.92793	1.66667				61	63	M	NO	1	1	1	1
			62	65	M		NO	1.15012	1.98156	2.61667	2.13	1.22848	61.9745	131.174	8.45	5.45	1.70567	1.21986				62	65	M	NO	1	1	1	1
			63	66	M		NO	1.40902	2.43581	3.21667	2.29	1.40466	50.1554	121.79	2.95	6.7	1.47598	1.62882				63	66	M	NO	1	1	1	1
			64	47	M		NO	0.858333	2.10571	1.96667	2.21	0.889894	61.1017	133.394	8.1	8.95	1.68214	2.06786				64	47	M	NO	0	0	0	0
			65	61	M		NO	1.31752	1.93577	2.25	1.94	1.15979	80.2222	136.701	6.2	10.05	1.64964	1.17883				65	61	M	NO	1	1	0	0
			66	62	M		NO	1.44945	2.21967	2.66667	2.33	1.14449	66.3125	116.223	4.55	4.35	1.68033	1.15984				66	62	M	NO	1	1	1	0
			67	64	M		NO	1.2085	2.2535	3.03333	2.97	1.02132	48.4066	92.1886	2.85	6.55	1.30041	1.52675				67	64	M	NO	1	1	1	1
			68	81	M		NO	1.14173	2.19843	2.16667	2.72	0.796569	66.9231	102.647	7.6	9.7	1.56693	1.20472				68	81	M	NO	1	0	1	0
			69	67	M		NO	1.24593	2.04089	2.7	3.06	0.882353	51.9136	75.0327	2.6	5.3	1.53333	1.24444				69	67	M	NO	1	1	1	1
			70	68	M		NO	1.18333	1.93333	2.21667	1.75	1.26667	64.0602	132.571	2.5	6.85	1.44167	1.50417				70	68	M	NO	1	1	1	1
			71	69	M		NO	1.18803	2.27179	3.33333	2.32	1.43678	41.7	114.569	1.9	6.15	1.04274	0.982906				71	69	M	NO	1	1	1	1
			72	70	M		NO	1.10303	1.67345	3.06667	2.02	1.51815	49.4565	113.911	1.9	6.1	1.12727	0.807273				72	70	M	NO	1	1	1	1
			73	72	M		NO	1.38472	2.34862	2.6	2.8	0.928571	67.3718	106.107	1.95	5.25	1.09091	1.20949				73	72	M	NO	1	1	1	1
			74	76	M		NO	1.12865	1.85439	3.33333	2.07	1.61031	38.6	102.126	3.2	4.6	1.27193	0.811404				74	76	M	NO	1	1	1	1
			75	77	M		NO	1.24477	1.90554	3.06667	2.15	1.42636	55	120.093	1.55	4.75	1.09594	1.16974				75	77	M	NO	1	1	1	1
			76	78	M		NO	1.22024	1.69429	2.55	1.71	1.49123	66.9935	138.713	1.75	6.25	0.989286	0.989286				76	78	M	NO	1	1	1	1
			77	79	M		NO	1.46815	2.488	3.61667	3.04	1.18969	45.6682	92.0724	2.4	4.95	1.52889	0.844444				77	79	M	NO	1	1	1	1
			78	71	M		NO	1.2636	2.26527	3.08333	2.1	1.46825	48.973	128.905	4.25	5.2	1.61925	1.51464				78	71	M	NO	1	1	1	1
			79	73	M		NO	1.23304	2.11947	2.71667	2.27	1.19677	51.2883	105.507	2.6	2.9	1.22566	1.11504				79	73	M	NO	1	1	1	1
			80	74	M		NO	1.34794	2.08287	2.83333	2.15	1.31783	59.7059	121.581	2.2	5.6	1.05976	1.32669				80	74	M	NO	1	1	1	1
			81	75	M		NO	1.11979	2.27813	2.53333	2.47	1.02564	56.5789	118.057	2.25	6.65	1.50391	1.44141				81	75	M	NO	1	1	1	0

## Sheet: Suppl Table 6
			Suppl Table 6
			NO	GENDER	AGE CATEGORY	CONTRAST	SSANTSI1	SagitAntSIMuscle	SSANTERIORTHICKNESS1	SSMIDSI1	SagitMidSIMuscle	SSMIDTHICKNESS1	SSposteriorvisiblityYN	SagittalThickAvg	SagittalSIavg	SagittalSIavgmusc	transvVsbl	SigmVsbl	JugVsbl	AvgSIdorsal6	AvgSIdorsal6muscle	AvgSIventr10	AvgSIventr10muscle	AvgDorsalVentSIratio	dorsalThAvg	ventralThAvg	dorsalventralthickRatio	AvgDorsalSIthickRatio	AvgventralSIthickRatio	VantAvgSI	VantSImuscle	VantAvgTh	VpostAvgSI	VpostSImuscle	VpostAvgTh	retroSIavg	RetroLNAvgMuscleRL	retroShAxavg	vascSIavg	VascLNAvgMuscleRL	vascShAxavg
			1		<50	NO	133	1.84722	1.6	139	1.93056	3.4	1	2.5	136	1.88889	1	1	0	150.333	2.08796	322.2	4.475	0.466584	2.03333	1.94	1.04811	73.9344	166.082	306.333	4.25463	1.43333	363.167	5.04398	2.33333	216	3	4.1	205	2.84722	5.9
			2		>50	NO	148	1.85	1.6	195	2.4375	4.5	1	3.05	171.5	2.14375	1	1	1	146.167	1.82708	328.1	4.10125	0.445494	2.01667	2	1.00833	72.4793	164.05	320	4	2.1	334.833	4.18542	2.05	140	1.75	1.9	156	1.95	5.45
			3		<50	NO	59	0.900763	0.7	102	1.55725	3.2	0	1.95	80.5	1.22901	0	0	0	75.1667	1.14758	208.3	3.18015	0.360858	1.46667	1.83	0.801457	51.25	113.825	219.333	3.3486	1.2	217.333	3.31807	2.25	162.5	2.48092	4.8	156	2.38168	4.45
			4		<50	NO	74	1	3	132	1.78378	4.2	0	3.6	103	1.39189	0	0	0	119.833	1.61937	239.3	3.23378	0.500766	2.16667	1.8	1.2037	55.3077	132.944	217.667	2.94144	1.23333	260.167	3.51577	2.25	216	2.91892	6.4	206	2.78378	5.5
			5		<50	NO	144	1.58242	1.3	156	1.71429	2.9	0	2.1	150	1.64835	0	1	0	143.667	1.57875	284.6	3.12747	0.504802	1.81667	2.05	0.886179	79.0826	138.829	256.333	2.81685	1.2	313.167	3.44139	2.58333	197	2.16484	5	180	1.97802	6.5
			6		<50	NO	134	1.54023	1.8	153	1.75862	4	0	2.9	143.5	1.64943	0	0	0	125.167	1.4387	317.2	3.64598	0.394599	1.95	1.8	1.08333	64.188	176.222	282.667	3.24904	1.16667	363.833	4.18199	2.21667	212	2.43678	3.7	228	2.62069	5.65
			7		<50	NO	97	1.35664	1.8	151	2.11189	2.8	0	2.3	124	1.73427	0	0	0	#NULL!	#NULL!	228.9	3.2014	#NULL!	#NULL!	1.62	#NULL!	#NULL!	141.296	251.667	3.51981	1.13333	231	3.23077	1.9	217	3.03497	5.75	218	3.04895	8.75
			8		<50	NO	135	1.70886	2.2	166	2.10127	3.6	0	2.9	150.5	1.90506	0	0	0	129.5	1.63924	318.1	4.02658	0.407105	2.2	2.14	1.02804	58.8636	148.645	325.667	4.12236	1.76667	347.833	4.40295	2.46667	213.5	2.70253	4.2	188.5	2.38608	10.6
			9		<50	NO	111	1.48993	1.8	123	1.65101	3	0	2.4	117	1.57047	1	0	0	115.833	1.55481	242.5	3.25503	0.477663	1.58333	1.51	1.04857	73.1579	160.596	256	3.43624	1.16667	258.333	3.46756	1.71667	203.5	2.73154	7.3	192	2.57718	12.25
			10		<50	NO	135	1.54286	1.6	184	2.10286	3.4	1	2.5	159.5	1.82286	1	1	0	144.333	1.64952	263.4	3.01029	0.547963	1.98333	1.82	1.08974	72.7731	144.725	292	3.33714	1.53333	273.333	3.12381	2.11667	221	2.52571	5.05	194	2.21714	6.85
			11		<50	NO	95	1.55738	2.4	101	1.65574	3.2	0	2.8	98	1.60656	0	0	0	80.1667	1.31421	237.4	3.8918	0.337686	1.75	2.1	0.833333	45.8095	113.048	225.333	3.69399	1.5	263.667	4.3224	2.56667	155.5	2.54918	4.35	168.5	2.7623	10
			12		<50	NO	117	1.4717	2	131	1.6478	2.7	1	2.35	124	1.55975	0	0	0	107.833	1.35639	216.7	2.72579	0.497616	1.46667	1.59	0.922432	73.5227	136.289	246.333	3.09853	1.23333	229.333	2.8847	1.86667	206.5	2.59748	2.35	173.5	2.18239	10.9
			13		<50	NO	144	2.10219	3	151	2.20438	4	0	3.5	147.5	2.15328	0	0	0	124.667	1.81995	232.8	3.39854	0.53551	2.23333	1.38	1.61836	55.8209	168.696	286	4.17518	1.5	231.333	3.37713	1.41667	213.5	3.11679	6.55	177	2.58394	7.25
			14		<50	NO	155	1.85629	2.1	178	2.13174	3.4	1	2.75	166.5	1.99401	0	0	0	155	1.85629	270.3	3.23713	0.573437	1.86667	1.75	1.06667	83.0357	154.457	339	4.05988	1.5	269.5	3.22754	1.93333	196	2.34731	3.4	207	2.47904	5.1
			15		<50	NO	117	1.36842	2.2	141	1.64912	4.1	0	3.15	129	1.50877	0	0	1	125.333	1.46589	217.4	2.54269	0.57651	2.2	1.93	1.1399	56.9697	112.642	249.667	2.92008	1.7	220.833	2.58285	2.28333	198	2.31579	6.1	196	2.2924	9.95
			16		<50	NO	96	2.34146	1.2	113	2.7561	2.5	0	1.85	104.5	2.54878	0	0	0	93.3333	2.27642	204	4.97561	0.457516	1.48333	1.49	0.995526	62.9213	136.913	230.667	5.62602	1.26667	213.333	5.20325	1.76667	189.5	4.62195	5.4	178.5	4.35366	7.45
			17		<50	NO	152	1.79882	1.4	189	2.23669	6.7	1	4.05	170.5	2.01775	1	1	0	129.167	1.5286	262.9	3.11124	0.491315	2.2	1.54	1.42857	58.7121	170.714	261	3.08876	1.3	279.167	3.30375	1.75	209	2.47337	3.25	186	2.20118	6.3
			18		<50	NO	143	1.94558	1.5	152	2.06803	3	0	2.25	147.5	2.0068	1	1	0	124	1.68707	243.7	3.31565	0.508822	1.71667	1.99	0.862647	72.233	122.462	263.333	3.58277	1.46667	256.833	3.49433	2.46667	196.5	2.67347	2.95	185.5	2.52381	6.65
			19		<50	NO	149	1.78443	2.1	163	1.9521	2.6	1	2.35	156	1.86826	1	1	0	139	1.66467	278.1	3.33054	0.49982	1.7	1.8	0.944444	81.7647	154.5	233.667	2.7984	1.2	304.5	3.64671	2.2	217	2.5988	4.9	166.5	1.99401	4.8
			20		<50	NO	125	1.79856	1.9	152	2.18705	3.8	1	2.85	138.5	1.99281	0	1	1	126.833	1.82494	256	3.68345	0.495443	2.06667	1.74	1.18774	61.371	147.126	242	3.48201	1.26667	284.5	4.09353	2.18333	174	2.5036	5.3	207.5	2.98561	9.05
			21		<50	NO	145	2.14815	1.7	151	2.23704	3.2	1	2.45	148	2.19259	1	1	0	82.8333	1.22716	221.4	3.28	0.374134	1.55	1.91	0.811518	53.4409	115.916	211.333	3.13086	1.26667	248.5	3.68148	2.43333	147	2.17778	6.25	153.5	2.27407	8.4
			22		<50	NO	90	1.39535	2.3	97	1.50388	2.8	1	2.55	93.5	1.44961	1	1	1	98.3333	1.52455	243.6	3.77674	0.403667	1.8	1.64	1.09756	54.6296	148.537	227.333	3.52455	1.3	266.167	4.12661	1.9	190	2.94574	2.7	217	3.36434	4.75
			23		<50	NO	146	1.85987	2.3	176	2.24204	3	1	2.65	161	2.05096	0	0	0	141.5	1.80255	263.9	3.36178	0.536188	1.98333	1.49	1.3311	71.3445	177.114	204.333	2.60297	1.36667	283.5	3.61146	1.58333	188	2.3949	4.6	223.5	2.84713	8.1
			24		>50	NO	115	1.4557	3.2	142	1.79747	4	1	3.6	128.5	1.62658	1	1	0	126.167	1.59705	243.2	3.07848	0.518777	3.01667	1.95	1.54701	41.8232	124.718	242.333	3.06751	2.23333	242.667	3.07173	2.05	157	1.98734	3	126	1.59494	4.15
			25		<50	NO	125	1.53374	1.5	158	1.93865	3.4	1	2.45	141.5	1.7362	1	1	0	165.333	2.02863	308.8	3.78896	0.535406	2.36667	2.24	1.05655	69.8592	137.857	320.333	3.93047	1.86667	349.167	4.28425	2.7	150	1.84049	2.3	163	2	5.15
			26		<50	NO	123	2.03306	1.5	150	2.47934	3.5	0	2.5	136.5	2.2562	0	0	0	134.5	2.22314	263.5	4.35537	0.510436	1.73333	1.65	1.05051	77.5962	159.697	257	4.24793	1.46667	286	4.72727	1.96667	215	3.55372	3.7	173.5	2.86777	8.15
			27		<50	NO	121	1.46667	2	166	2.01212	3.8	1	2.9	143.5	1.73939	1	1	0	138.333	1.67677	259.7	3.14788	0.532666	2.73333	1.68	1.62698	50.6098	154.583	266	3.22424	1.23333	272.5	3.30303	1.95	178.5	2.16364	3	171.5	2.07879	5.45
			28		<50	NO	122	1.84848	1.8	147	2.22727	3.5	1	2.65	134.5	2.03788	1	1	0	118.667	1.79798	232.2	3.51818	0.511054	2.25	1.63	1.38037	52.7407	142.454	266	4.0303	1.4	232.5	3.52273	1.85	150	2.27273	2.35	112.5	1.70455	6.6
			29		<50	NO	129	2.01562	2.3	136	2.125	4.5	1	3.4	132.5	2.07031	0	0	0	109	1.70312	205.4	3.20938	0.530672	2.23333	2.11	1.05845	48.806	97.346	198	3.09375	1.4	220.333	3.44271	2.56667	156.5	2.44531	2.3	146.5	2.28906	7.8
			30		<50	NO	131	2	3.1	132	2.01527	3.9	1	3.5	131.5	2.00763	1	1	0	126.333	1.92875	260.2	3.97252	0.485524	2.35	2.32	1.01293	53.7589	112.155	232	3.54198	1.83333	277.833	4.24173	2.56667	220	3.35878	4.2	180	2.74809	7.25
			31		<50	NO	136	1.9021	1.8	153	2.13986	4.6	1	3.2	144.5	2.02098	1	1	0	115.833	1.62005	235.6	3.2951	0.491653	2.23333	1.73	1.29094	51.8657	136.185	265	3.70629	1.6	239.167	3.34499	1.91667	158.5	2.21678	5.1	138	1.93007	6.1
			32		>50	NO	139	1.90411	1.9	194	2.65753	3.8	1	2.85	166.5	2.28082	1	1	0	131.667	1.80365	217.4	2.97808	0.605642	1.9	1.68	1.13095	69.2982	129.405	189.333	2.59361	1.4	232	3.17808	2.01667	161	2.20548	5.3	154.5	2.11644	9.3
			33		>50	NO	130	1.91176	2	138	2.02941	3.6	1	2.8	134	1.97059	1	1	1	107	1.57353	190.7	2.80441	0.561091	2.3	1.72	1.33721	46.5217	110.872	241.333	3.54902	1.53333	189	2.77941	1.96667	126.5	1.86029	1.95	130	1.91176	9
			34		>50	NO	142	1.85621	2.7	167	2.18301	3.4	1	3.05	154.5	2.01961	1	1	0	154.333	2.01743	316.1	4.13203	0.488242	2.36667	2.26	1.0472	65.2113	139.867	299	3.9085	2.23333	338.5	4.42484	2.41667	159.5	2.08497	2.05	248.5	3.24837	5.45
			35		>50	NO	112	1.67164	2	147	2.19403	3.4	1	2.7	129.5	1.93284	0	1	1	125	1.86567	226.1	3.37463	0.552853	1.96667	2	0.983333	63.5593	113.05	209.333	3.12438	1.86667	229.667	3.42786	2.25	149.5	2.23134	3.15	153	2.28358	5.65
			36		>50	NO	126	1.93846	2.7	148	2.27692	2.6	1	2.65	137	2.10769	0	0	0	107.667	1.65641	193.6	2.97846	0.556129	1.98333	1.77	1.12053	54.2857	109.379	206.333	3.17436	1.8	188.833	2.90513	1.91667	133.5	2.05385	2.2	121	1.86154	2.6
			37		>50	NO	111	1.69466	2.7	141	2.15267	3.3	1	3	126	1.92366	0	0	0	113.333	1.73028	257.2	3.92672	0.440643	2.4	2.15	1.11628	47.2222	119.628	203.333	3.10433	1.8	283	4.32061	2.36667	180	2.74809	2.4	137.5	2.09924	6.45
			38		>50	NO	118	1.53247	2	149	1.93506	4.9	0	3.45	133.5	1.73377	0	0	0	104.5	1.35714	245.8	3.19221	0.425142	1.95	1.81	1.07735	53.5897	135.801	222.667	2.89177	1.5	256.5	3.33117	2.01667	158	2.05195	5.55	140	1.81818	10.15
			39		>50	NO	141	1.63953	1.9	187	2.17442	6.1	1	4	164	1.90698	1	1	1	155.667	1.81008	237.3	2.7593	0.655991	2.63333	1.85	1.42342	59.1139	128.27	300.667	3.49612	1.86667	210.833	2.45155	1.98333	197.5	2.29651	2.2	176	2.04651	3.3
			40		>50	NO	112	1.51351	2.6	175	2.36486	6.9	1	4.75	143.5	1.93919	0	1	0	134.333	1.81532	237.4	3.20811	0.565852	2.9	1.83	1.5847	46.3218	129.727	242.667	3.27928	1.73333	241.333	3.26126	2	201.5	2.72297	3.2	216.5	2.92568	6.5
			41		>50	NO	136	1.81333	3.5	170	2.26667	6.6	1	5.05	153	2.04	1	1	0	121.167	1.61556	239	3.18667	0.506974	2.78333	1.95	1.42735	43.5329	122.564	236.333	3.15111	1.66667	262.333	3.49778	2.25	190.5	2.54	3.6	195	2.6	7.15
			42		>50	NO	131	1.79452	2.3	156	2.13699	4.9	1	3.6	143.5	1.96575	1	1	1	122	1.67123	279	3.82192	0.437276	2.18333	1.96	1.11395	55.8779	142.347	347	4.75342	2.63333	288.167	3.94749	2	159	2.17808	2.05	149	2.0411	8.8
			43		>50	NO	119	2	1.9	117	1.96639	2.9	1	2.4	118	1.98319	1	1	1	113.5	1.90756	175	2.94118	0.648571	1.73333	1.54	1.12554	65.4808	113.636	151.667	2.54902	1.36667	183.833	3.08964	1.71667	141	2.36975	2.9	122	2.05042	5
			44		>50	NO	158	1.66316	1.8	185	1.94737	7	1	4.4	171.5	1.80526	1	1	1	171.667	1.80702	261.8	2.75579	0.655717	3.05	2.64	1.1553	56.2842	99.1667	287.333	3.02456	2.46667	265.833	2.79825	2.98333	179	1.88421	3.3	168	1.76842	6.9
			45		>50	NO	120	1.52866	2.2	162	2.06369	4.4	1	3.3	141	1.79618	1	1	1	149.5	1.90446	222.6	2.83567	0.671608	2.36667	2.05	1.15447	63.169	108.585	236.333	3.01062	1.73333	191.667	2.44161	2.3	109.5	1.3949	1.8	128	1.63057	3.95
			46		<50	NO	132	1.66038	1.7	171	2.15094	3	0	2.35	151.5	1.90566	0	0	0	114	1.43396	268.1	3.37233	0.425214	1.38333	1.54	0.898268	82.4096	174.091	275	3.45912	1.26667	250.333	3.14885	1.63333	250	3.14465	5.25	208	2.61635	5.35
			47		<50	NO	145	1.87097	2.3	187	2.4129	3.1	0	2.7	166	2.14194	0	0	0	120.167	1.55054	294.8	3.80387	0.407621	1.96667	2.21	0.889894	61.1017	133.394	265.333	3.42366	1.4	317.667	4.09892	2.58333	235.5	3.03871	8.1	289.5	3.73548	8.95
			48		<50	NO	102	1.52239	2.5	142	2.1194	3	1	2.75	122	1.8209	1	0	0	121.5	1.81343	243.3	3.63134	0.499383	1.95	1.75	1.11429	62.3077	139.029	258	3.85075	1.36667	241	3.59701	1.9	187	2.79104	6.3	202.5	3.02239	12.55
			49		<50	NO	127	1.82734	1.6	133	1.91367	3.1	1	2.35	130	1.8705	1	0	0	122.5	1.76259	228.6	3.28921	0.535871	1.66667	1.85	0.900901	73.5	123.568	226.667	3.26139	1.46667	237.5	3.41727	2.13333	170	2.44604	3.25	190.5	2.74101	5.55
			50		<50	NO	132	1.71429	2.8	131	1.7013	3.2	0	3	131.5	1.70779	0	1	0	101.333	1.31602	270	3.50649	0.375309	1.83333	2.22	0.825826	55.2727	121.622	234	3.03896	1.5	303.333	3.93939	2.78333	220	2.85714	4.3	187	2.42857	8.25
			51		<50	NO	106	1.21839	1.8	139	1.5977	3.4	1	2.6	122.5	1.40805	0	0	0	120.667	1.38697	315.9	3.63103	0.381977	2.26667	2.36	0.960452	53.2353	133.856	233.667	2.68582	1.56667	368.5	4.23563	2.9	214	2.45977	5.6	188.5	2.16667	11.65
			52		<50	NO	166	2.22819	2	158	2.12081	3.5	1	2.75	162	2.1745	0	0	0	153.333	2.05817	276	3.7047	0.555556	1.91667	2.23	0.859492	80	123.767	273	3.66443	1.9	303	4.06711	2.66667	220.5	2.95973	3.85	164.5	2.20805	8.7
			53		<50	NO	134	1.75163	2.5	155	2.02614	3.1	0	2.8	144.5	1.88889	0	1	0	147.167	1.92375	239.7	3.13333	0.613962	1.83333	1.7	1.07843	80.2727	141	250.333	3.27233	1.53333	253.667	3.3159	1.88333	171.5	2.24183	2.4	218.5	2.85621	6
			54		<50	NO	185	2.80303	2.5	193	2.92424	3.9	0	3.2	189	2.86364	0	1	0	148.333	2.24747	264.3	4.00455	0.561231	2.36667	1.75	1.35238	62.6761	151.029	220.333	3.33838	1.16667	291.5	4.41667	2.06667	169	2.56061	3.9	161.5	2.44697	4.35
			55		<50	NO	138	1.68293	1.5	143	1.7439	3.9	0	2.7	140.5	1.71341	1	0	0	109.667	1.3374	226.3	2.75976	0.484607	1.81667	2.27	0.800294	60.367	99.6916	255.333	3.11382	1.8	229.167	2.79472	2.73333	223	2.71951	5.35	203.5	2.48171	12.05
			56		<50	NO	149	2.02721	2.3	159	2.16327	4.8	0	3.55	154	2.09524	0	1	0	147.5	2.0068	255.1	3.47075	0.578205	2.48333	1.87	1.32799	59.396	136.417	257	3.4966	1.23333	276	3.7551	2.33333	127	1.72789	3.6	205	2.78912	11.2
			57		<50	NO	163	1.66327	2.5	192	1.95918	3	0	2.75	177.5	1.81122	1	0	1	164	1.67347	341.5	3.48469	0.480234	2.38333	1.79	1.33147	68.8112	190.782	280.333	2.86054	1.36667	373.833	3.81463	2.15	217.5	2.21939	5.45	204.5	2.08673	7.75
			58		<50	NO	128	1.70667	1.5	178	2.37333	3.7	1	2.6	153	2.04	1	1	0	134.167	1.78889	218.3	2.91067	0.614598	2.31667	1.82	1.27289	57.9137	119.945	242.667	3.23556	1.73333	212.5	2.83333	2.01667	179.5	2.39333	3.4	166	2.21333	5.4
			59		<50	NO	124	1.43353	1.6	155	1.79191	3.2	1	2.4	139.5	1.61272	1	1	0	142.167	1.64355	296.5	3.42775	0.479483	2.23333	2.09	1.06858	63.6567	141.866	242.667	2.80539	1.7	327.833	3.78998	2.41667	234	2.7052	5	204.5	2.36416	9.3
			60		<50	NO	112	1.28	2.5	160	1.82857	4.9	1	3.7	136	1.55429	1	1	1	138.167	1.57905	244.8	2.79771	0.564406	2.28333	1.74	1.31226	60.5109	140.69	251.667	2.87619	1.73333	257.833	2.94667	1.9	195	2.22857	3.5	179.5	2.05143	7.1
			61		<50	NO	148	1.87342	1.9	178	2.25316	3	1	2.45	163	2.06329	1	0	0	180.5	2.28481	265.2	3.35696	0.680618	2.25	1.94	1.15979	80.2222	136.701	348	4.40506	2.16667	258.333	3.27004	2.23333	226	2.86076	6.2	161.5	2.0443	10.05
			62		<50	NO	173	2.05952	1.7	162	1.92857	5.4	1	3.55	167.5	1.99405	1	1	0	176.833	2.10516	270.8	3.22381	0.653003	2.66667	2.33	1.14449	66.3125	116.223	269.333	3.20635	1.96667	282	3.35714	2.68333	205	2.44048	4.55	141.5	1.68452	4.35
			63		<50	NO	126	1.64706	3.2	172	2.24837	3.5	1	3.35	149	1.94771	1	1	1	150.833	1.97168	306.4	4.00523	0.492276	2.21667	2.31	0.959596	68.0451	132.641	264.333	3.45534	1.63333	354.5	4.63399	2.9	214	2.79739	5.5	185	2.4183	8.2
			64		<50	NO	126	1.73793	3.7	161	2.22069	5.7	1	4.7	143.5	1.97931	1	1	1	146.833	2.02529	273.8	3.77655	0.53628	3.03333	2.97	1.02132	48.4066	92.1886	264	3.64138	2.1	299.5	4.13103	3.68333	158	2.17931	2.85	185.5	2.55862	6.55
			65		<50	NO	144	1.68421	1.7	180	2.10526	3.6	1	2.65	162	1.89474	1	1	1	162.167	1.89669	279.4	3.26784	0.58041	2.61667	2.13	1.22848	61.9745	131.174	239	2.79532	1.5	303.167	3.54581	2.65	240.5	2.81287	8.45	172	2.0117	5.45
			66		<50	NO	141	1.78481	3	175	2.21519	3.5	1	3.25	158	2	1	1	1	161.333	2.04219	278.9	3.53038	0.578463	3.21667	2.29	1.40466	50.1554	121.79	291	3.68354	2.26667	291.167	3.68565	2.5	169	2.13924	2.95	186.5	2.36076	6.7
			67		>50	NO	120	1.35593	2	161	1.81921	6.2	1	4.1	140.5	1.58757	1	1	1	140.167	1.5838	229.6	2.59435	0.610482	2.7	3.06	0.882353	51.9136	75.0327	240	2.71186	2.2	232.333	2.62524	3.81667	172.5	1.94915	2.6	140	1.58192	5.3
			68		>50	NO	129	1.79167	1.6	153	2.125	3.3	1	2.45	141	1.95833	1	1	1	142	1.97222	232	3.22222	0.612069	2.21667	1.75	1.26667	64.0602	132.571	254.667	3.53704	1.8	237.333	3.2963	2.08333	173	2.40278	2.5	180.5	2.50694	6.85
			69		>50	NO	125	1.46199	3.2	166	1.94152	4.5	1	3.85	145.5	1.70175	1	1	1	139	1.62573	265.8	3.10877	0.52295	3.33333	2.32	1.43678	41.7	114.569	221.333	2.58869	2.1	300.5	3.51462	2.6	122	1.4269	1.9	115	1.34503	6.15
			70		>50	NO	207	2.7973	2.6	196	2.64865	4.3	1	3.45	201.5	2.72297	1	1	1	151.667	2.04955	230.1	3.10946	0.659134	3.06667	2.02	1.51815	49.4565	113.911	233	3.14865	1.83333	239.833	3.24099	2.26667	155	2.09459	1.9	111	1.5	6.1
			71		>50	NO	126	1.47368	3.1	155	1.81287	4.1	1	3.6	140.5	1.64327	1	1	1	151	1.76608	270.7	3.16608	0.557813	3.08333	2.1	1.46825	48.973	128.905	309	3.61404	1.7	294.167	3.44055	2.5	193.5	2.26316	4.25	181	2.11696	5.2
			72		>50	NO	159	1.89286	2.5	187	2.22619	4	1	3.25	173	2.05952	1	1	1	175.167	2.08532	297.1	3.5369	0.589588	2.6	2.8	0.928571	67.3718	106.107	261.333	3.11111	2.26667	329.5	3.92262	3.3	138	1.64286	1.95	153	1.82143	5.25
			73		>50	NO	118	1.68571	2.7	142	2.02857	3.4	1	3.05	130	1.85714	1	1	1	139.333	1.99048	239.5	3.42143	0.581768	2.71667	2.27	1.19677	51.2883	105.507	219.667	3.1381	2.16667	250.5	3.57857	2.5	138.5	1.97857	2.6	126	1.8	2.9
			74		>50	NO	168	2.33333	2.2	159	2.20833	4	1	3.1	163.5	2.27083	1	1	1	169.167	2.34954	261.4	3.63056	0.647156	2.83333	2.15	1.31783	59.7059	121.581	237.667	3.30093	2.06667	293.5	4.07639	2.4	133	1.84722	2.2	166.5	2.3125	5.6
			75		>50	NO	132	1.70323	1.8	183	2.36129	4.8	1	3.3	157.5	2.03226	1	1	0	143.333	1.84946	291.6	3.76258	0.491541	2.53333	2.47	1.02564	56.5789	118.057	247.333	3.1914	1.66667	319.167	4.11828	2.98333	192.5	2.48387	2.25	184.5	2.38065	6.65
			76		>50	NO	128	2.1157	2.2	173	2.8595	6.3	1	4.25	150.5	2.4876	1	1	1	128.667	2.12672	211.4	3.49421	0.608641	3.33333	2.07	1.61031	38.6	102.126	222	3.66942	2.03333	209.5	3.46281	2.26667	145	2.39669	3.2	92.5	1.52893	4.6
			77		>50	NO	153	1.86585	2.5	181	2.20732	4	1	3.25	167	2.03659	1	1	1	168.667	2.05691	258.2	3.14878	0.65324	3.06667	2.15	1.42636	55	120.093	292.667	3.56911	2.4	270	3.29268	2.3	148.5	1.81098	1.55	158.5	1.93293	4.75
			78		>50	NO	169	2.04848	2.5	201	2.43636	3.8	1	3.15	185	2.24242	1	1	1	170.833	2.07071	237.2	2.87515	0.720208	2.55	1.71	1.49123	66.9935	138.713	241.667	2.92929	1.23333	257	3.11515	2	138.5	1.67879	1.75	138.5	1.67879	6.25
			79		>50	NO	180	2.35294	3	177	2.31373	5.4	1	4.2	178.5	2.33333	1	1	1	165.167	2.15904	279.9	3.65882	0.590092	3.61667	3.04	1.18969	45.6682	92.0724	281.667	3.68192	2.06667	311.5	4.0719	3.8	172	2.24837	2.4	95	1.24183	4.95
			80		<50	NO	121	1.68056	1.9	164	2.27778	2.5	1	2.2	142.5	1.97917	0	1	0	101.167	1.40509	240.2	3.33611	0.421177	1.65	2.74	0.60219	61.3131	87.6642	256.667	3.56481	2.26667	246	3.41667	3.26667	161	2.23611	4.9	139.5	1.9375	8.7
			81		<50	NO	131	1.67949	2	152	1.94872	3.2	1	2.6	141.5	1.8141	0	1	0	145	1.85897	279.2	3.57949	0.519341	2.16667	2.72	0.796569	66.9231	102.647	335.667	4.30342	2.23333	283.667	3.63675	3.35	199	2.55128	7.6	153	1.96154	9.7

## Sheet: Suppl Table 7
			Suppl Table 7
			NO	GENDER	AGE	CONTRAST	SSANTSI1	sagitantWM	SSANTERIORTHICKNESS1	SSMIDSI1	sagitmidWM	SSMIDTHICKNESS1	SSposteriorvisiblityYN	SagittalThickAvg	SagittalSIavg	SagitAvgSIWM	transvVsbl	SigmVsbl	JugVsbl	AvgSIdorsal6	DorsalAvgSIWM	AvgSIventr10	VentralAvgSIWM	AvgDorsalVentSIratio	dorsalThAvg	ventralThAvg	dorsalventralthickRatio	AvgDorsalSIthickRatio	AvgventralSIthickRatio	VantAvgSI	VantAvgSIWM	VantAvgTh	VpostAvgSI	VpostAvgSIWM	VpostAvgTh	retroSIavg	retroSIavgWM	retroShAxavg	vascSIavg	vascSIavgWM	vascShAxavg
			1	F		NO	133	0.985185	1.6	139	1.02963	3.4	1	2.5	136	1.00741	1	1	0	150.333	1.11358	322.2	2.38667	0.466584	2.03333	1.94	1.04811	73.9344	166.082	306.333	2.26914	1.43333	363.167	2.69012	2.33333	216	1.6	4.1	205	1.51852	5.9
			2	F		NO	148	1.08824	1.6	195	1.43382	4.5	1	3.05	171.5	1.26103	1	1	1	146.167	1.07475	328.1	2.4125	0.445494	2.01667	2	1.00833	72.4793	164.05	320	2.35294	2.1	334.833	2.46201	2.05	140	1.02941	1.9	156	1.14706	5.45
			3	F		NO	59	0.526786	0.7	102	0.910714	3.2	0	1.95	80.5	0.71875	0	0	0	75.1667	0.671131	208.3	1.85982	0.360858	1.46667	1.83	0.801457	51.25	113.825	219.333	1.95833	1.2	217.333	1.94048	2.25	162.5	1.45089	4.8	156	1.39286	4.45
			4	F		NO	74	0.614108	3	132	1.09544	4.2	0	3.6	103	0.854772	0	0	0	119.833	0.994467	239.3	1.98589	0.500766	2.16667	1.8	1.2037	55.3077	132.944	217.667	1.80636	1.23333	260.167	2.15906	2.25	216	1.79253	6.4	206	1.70954	5.5
			5	F		NO	144	0.982935	1.3	156	1.06485	2.9	0	2.1	150	1.02389	0	1	0	143.667	0.98066	284.6	1.94266	0.504802	1.81667	2.05	0.886179	79.0826	138.829	256.333	1.74972	1.2	313.167	2.13766	2.58333	197	1.34471	5	180	1.22867	6.5
			6	F		NO	134	1	1.8	153	1.14179	4	0	2.9	143.5	1.0709	0	0	0	125.167	0.93408	317.2	2.36716	0.394599	1.95	1.8	1.08333	64.188	176.222	282.667	2.10945	1.16667	363.833	2.71517	2.21667	212	1.58209	3.7	228	1.70149	5.65
			7	F		NO	97	0.782258	1.8	151	1.21774	2.8	0	2.3	124	1	0	0	0	#NULL!	#NULL!	228.9	1.84597	#NULL!	#NULL!	1.62	#NULL!	#NULL!	141.296	251.667	2.02957	1.13333	231	1.8629	1.9	217	1.75	5.75	218	1.75806	8.75
			8	F		NO	135	0.971223	2.2	166	1.19424	3.6	0	2.9	150.5	1.08273	0	0	0	129.5	0.931655	318.1	2.28849	0.407105	2.2	2.14	1.02804	58.8636	148.645	325.667	2.34293	1.76667	347.833	2.5024	2.46667	213.5	1.53597	4.2	188.5	1.35612	10.6
			9	F		NO	111	0.847328	1.8	123	0.938931	3	0	2.4	117	0.89313	1	0	0	115.833	0.884224	242.5	1.85115	0.477663	1.58333	1.51	1.04857	73.1579	160.596	256	1.9542	1.16667	258.333	1.97201	1.71667	203.5	1.55344	7.3	192	1.46565	12.25
			10	F		NO	135	0.835913	1.6	184	1.13932	3.4	1	2.5	159.5	0.987616	1	1	0	144.333	0.893705	263.4	1.63096	0.547963	1.98333	1.82	1.08974	72.7731	144.725	292	1.80805	1.53333	273.333	1.69247	2.11667	221	1.36842	5.05	194	1.20124	6.85
			11	F		NO	95	1.00529	2.4	101	1.06878	3.2	0	2.8	98	1.03704	0	0	0	80.1667	0.848325	237.4	2.51217	0.337686	1.75	2.1	0.833333	45.8095	113.048	225.333	2.38448	1.5	263.667	2.79012	2.56667	155.5	1.6455	4.35	168.5	1.78307	10
			12	F		NO	117	0.863469	2	131	0.96679	2.7	1	2.35	124	0.915129	0	0	0	107.833	0.795818	216.7	1.59926	0.497616	1.46667	1.59	0.922432	73.5227	136.289	246.333	1.81796	1.23333	229.333	1.6925	1.86667	206.5	1.52399	2.35	173.5	1.28044	10.9
			13	F		NO	144	1.09506	3	151	1.14829	4	0	3.5	147.5	1.12167	0	0	0	124.667	0.948035	232.8	1.77034	0.53551	2.23333	1.38	1.61836	55.8209	168.696	286	2.1749	1.5	231.333	1.75919	1.41667	213.5	1.62357	6.55	177	1.34601	7.25
			14	F		NO	155	1.13139	2.1	178	1.29927	3.4	1	2.75	166.5	1.21533	0	0	0	155	1.13139	270.3	1.97299	0.573437	1.86667	1.75	1.06667	83.0357	154.457	339	2.47445	1.5	269.5	1.96715	1.93333	196	1.43066	3.4	207	1.51095	5.1
			15	F		NO	117	0.89313	2.2	141	1.07634	4.1	0	3.15	129	0.984733	0	0	1	125.333	0.956743	217.4	1.65954	0.57651	2.2	1.93	1.1399	56.9697	112.642	249.667	1.90585	1.7	220.833	1.68575	2.28333	198	1.51145	6.1	196	1.49618	9.95
			16	F		NO	96	0.91866	1.2	113	1.08134	2.5	0	1.85	104.5	1	0	0	0	93.3333	0.893142	204	1.95215	0.457516	1.48333	1.49	0.995526	62.9213	136.913	230.667	2.20734	1.26667	213.333	2.04147	1.76667	189.5	1.8134	5.4	178.5	1.70813	7.45
			17	F		NO	152	1.09747	1.4	189	1.36462	6.7	1	4.05	170.5	1.23105	1	1	0	129.167	0.932611	262.9	1.89819	0.491315	2.2	1.54	1.42857	58.7121	170.714	261	1.88448	1.3	279.167	2.01564	1.75	209	1.50903	3.25	186	1.34296	6.3
			18	F		NO	143	1.19167	1.5	152	1.26667	3	0	2.25	147.5	1.22917	1	1	0	124	1.03333	243.7	2.03083	0.508822	1.71667	1.99	0.862647	72.233	122.462	263.333	2.19444	1.46667	256.833	2.14028	2.46667	196.5	1.6375	2.95	185.5	1.54583	6.65
			19	F		NO	149	1.12453	2.1	163	1.23019	2.6	1	2.35	156	1.17736	1	1	0	139	1.04906	278.1	2.09887	0.49982	1.7	1.8	0.944444	81.7647	154.5	233.667	1.76352	1.2	304.5	2.29811	2.2	217	1.63774	4.9	166.5	1.2566	4.8
			20	F		NO	125	1.06838	1.9	152	1.29915	3.8	1	2.85	138.5	1.18376	0	1	1	126.833	1.08405	256	2.18803	0.495443	2.06667	1.74	1.18774	61.371	147.126	242	2.06838	1.26667	284.5	2.43162	2.18333	174	1.48718	5.3	207.5	1.7735	9.05
			21	F		NO	145	1.10687	1.7	151	1.15267	3.2	1	2.45	148	1.12977	1	1	0	82.8333	0.632316	221.4	1.69008	0.374134	1.55	1.91	0.811518	53.4409	115.916	211.333	1.61323	1.26667	248.5	1.89695	2.43333	147	1.12214	6.25	153.5	1.17176	8.4
			22	F		NO	90	0.792952	2.3	97	0.854626	2.8	1	2.55	93.5	0.823789	1	1	1	98.3333	0.866373	243.6	2.14626	0.403667	1.8	1.64	1.09756	54.6296	148.537	227.333	2.00294	1.3	266.167	2.34508	1.9	190	1.67401	2.7	217	1.91189	4.75
			23	M		NO	146	1.26407	2.3	176	1.52381	3	1	2.65	161	1.39394	0	0	0	141.5	1.22511	263.9	2.28485	0.536188	1.98333	1.49	1.3311	71.3445	177.114	204.333	1.76912	1.36667	283.5	2.45455	1.58333	188	1.62771	4.6	223.5	1.93506	8.1
			24	F		NO	115	0.884615	3.2	142	1.09231	4	1	3.6	128.5	0.988462	1	1	0	126.167	0.970513	243.2	1.87077	0.518777	3.01667	1.95	1.54701	41.8232	124.718	242.333	1.8641	2.23333	242.667	1.86667	2.05	157	1.20769	3	126	0.969231	4.15
			25	F		NO	125	0.909091	1.5	158	1.14909	3.4	1	2.45	141.5	1.02909	1	1	0	165.333	1.20242	308.8	2.24582	0.535406	2.36667	2.24	1.05655	69.8592	137.857	320.333	2.3297	1.86667	349.167	2.53939	2.7	150	1.09091	2.3	163	1.18545	5.15
			26	F		NO	123	0.949807	1.5	150	1.1583	3.5	0	2.5	136.5	1.05405	0	0	0	134.5	1.03861	263.5	2.03475	0.510436	1.73333	1.65	1.05051	77.5962	159.697	257	1.98456	1.46667	286	2.20849	1.96667	215	1.66023	3.7	173.5	1.33977	8.15
			27	F		NO	121	0.991803	2	166	1.36066	3.8	1	2.9	143.5	1.17623	1	1	0	138.333	1.13388	259.7	2.12869	0.532666	2.73333	1.68	1.62698	50.6098	154.583	266	2.18033	1.23333	272.5	2.23361	1.95	178.5	1.46311	3	171.5	1.40574	5.45
			28	F		NO	122	1.18447	1.8	147	1.42718	3.5	1	2.65	134.5	1.30583	1	1	0	118.667	1.1521	232.2	2.25437	0.511054	2.25	1.63	1.38037	52.7407	142.454	266	2.58252	1.4	232.5	2.25728	1.85	150	1.45631	2.35	112.5	1.09223	6.6
			29	F		NO	129	1.25243	2.3	136	1.32039	4.5	1	3.4	132.5	1.28641	0	0	0	109	1.05825	205.4	1.99417	0.530672	2.23333	2.11	1.05845	48.806	97.346	198	1.92233	1.4	220.333	2.13916	2.56667	156.5	1.51942	2.3	146.5	1.42233	7.8
			30	F		NO	131	1.05645	3.1	132	1.06452	3.9	1	3.5	131.5	1.06048	1	1	0	126.333	1.01882	260.2	2.09839	0.485524	2.35	2.32	1.01293	53.7589	112.155	232	1.87097	1.83333	277.833	2.24059	2.56667	220	1.77419	4.2	180	1.45161	7.25
			31	F		NO	136	1.07087	1.8	153	1.20472	4.6	1	3.2	144.5	1.1378	1	1	0	115.833	0.912073	235.6	1.85512	0.491653	2.23333	1.73	1.29094	51.8657	136.185	265	2.08661	1.6	239.167	1.8832	1.91667	158.5	1.24803	5.1	138	1.08661	6.1
			32	F		NO	139	1.21397	1.9	194	1.69432	3.8	1	2.85	166.5	1.45415	1	1	0	131.667	1.14993	217.4	1.89869	0.605642	1.9	1.68	1.13095	69.2982	129.405	189.333	1.65357	1.4	232	2.0262	2.01667	161	1.40611	5.3	154.5	1.34934	9.3
			33	F		NO	130	1.14537	2	138	1.21586	3.6	1	2.8	134	1.18062	1	1	1	107	0.942731	190.7	1.68018	0.561091	2.3	1.72	1.33721	46.5217	110.872	241.333	2.12628	1.53333	189	1.6652	1.96667	126.5	1.11454	1.95	130	1.14537	9
			34	F		NO	142	1.08397	2.7	167	1.27481	3.4	1	3.05	154.5	1.17939	1	1	0	154.333	1.17812	316.1	2.41298	0.488242	2.36667	2.26	1.0472	65.2113	139.867	299	2.28244	2.23333	338.5	2.58397	2.41667	159.5	1.21756	2.05	248.5	1.89695	5.45
			35	F		NO	112	0.851711	2	147	1.11787	3.4	1	2.7	129.5	0.984791	0	1	1	125	0.95057	226.1	1.71939	0.552853	1.96667	2	0.983333	63.5593	113.05	209.333	1.59189	1.86667	229.667	1.74651	2.25	149.5	1.13688	3.15	153	1.1635	5.65
			36	F		NO	126	1.18868	2.7	148	1.39623	2.6	1	2.65	137	1.29245	0	0	0	107.667	1.01572	193.6	1.82642	0.556129	1.98333	1.77	1.12053	54.2857	109.379	206.333	1.94654	1.8	188.833	1.78145	1.91667	133.5	1.25943	2.2	121	1.14151	2.6
			37	F		NO	111	0.902439	2.7	141	1.14634	3.3	1	3	126	1.02439	0	0	0	113.333	0.921409	257.2	2.09106	0.440643	2.4	2.15	1.11628	47.2222	119.628	203.333	1.65312	1.8	283	2.30081	2.36667	180	1.46341	2.4	137.5	1.11789	6.45
			38	F		NO	118	0.95935	2	149	1.21138	4.9	0	3.45	133.5	1.08537	0	0	0	104.5	0.849593	245.8	1.99837	0.425142	1.95	1.81	1.07735	53.5897	135.801	222.667	1.8103	1.5	256.5	2.08537	2.01667	158	1.28455	5.55	140	1.13821	10.15
			39	F		NO	141	1.01805	1.9	187	1.35018	6.1	1	4	164	1.18412	1	1	1	155.667	1.12395	237.3	1.71336	0.655991	2.63333	1.85	1.42342	59.1139	128.27	300.667	2.17088	1.86667	210.833	1.52226	1.98333	197.5	1.42599	2.2	176	1.27076	3.3
			40	F		NO	112	0.949153	2.6	175	1.48305	6.9	1	4.75	143.5	1.2161	0	1	0	134.333	1.13842	237.4	2.01186	0.565852	2.9	1.83	1.5847	46.3218	129.727	242.667	2.0565	1.73333	241.333	2.0452	2	201.5	1.70763	3.2	216.5	1.83475	6.5
			41	F		NO	136	1.11475	3.5	170	1.39344	6.6	1	5.05	153	1.2541	1	1	0	121.167	0.993169	239	1.95902	0.506974	2.78333	1.95	1.42735	43.5329	122.564	236.333	1.93716	1.66667	262.333	2.15027	2.25	190.5	1.56148	3.6	195	1.59836	7.15
			42	F		NO	131	0.929078	2.3	156	1.10638	4.9	1	3.6	143.5	1.01773	1	1	1	122	0.865248	279	1.97872	0.437276	2.18333	1.96	1.11395	55.8779	142.347	347	2.46099	2.63333	288.167	2.04374	2	159	1.12766	2.05	149	1.05674	8.8
			43	F		NO	119	1.04846	1.9	117	1.03084	2.9	1	2.4	118	1.03965	1	1	1	113.5	1	175	1.54185	0.648571	1.73333	1.54	1.12554	65.4808	113.636	151.667	1.33627	1.36667	183.833	1.61968	1.71667	141	1.24229	2.9	122	1.07489	5
			44	F		NO	158	1.05686	1.8	185	1.23746	7	1	4.4	171.5	1.14716	1	1	1	171.667	1.14827	261.8	1.75117	0.655717	3.05	2.64	1.1553	56.2842	99.1667	287.333	1.92196	2.46667	265.833	1.77815	2.98333	179	1.19732	3.3	168	1.12375	6.9
			45	F		NO	120	0.84507	2.2	162	1.14085	4.4	1	3.3	141	0.992958	1	1	1	149.5	1.05282	222.6	1.56761	0.671608	2.36667	2.05	1.15447	63.169	108.585	236.333	1.66432	1.73333	191.667	1.34977	2.3	109.5	0.771127	1.8	128	0.901408	3.95
			46	M		NO	132	1.04762	1.7	171	1.35714	3	0	2.35	151.5	1.20238	0	0	0	114	0.904762	268.1	2.12778	0.425214	1.38333	1.54	0.898268	82.4096	174.091	275	2.18254	1.26667	250.333	1.98677	1.63333	250	1.98413	5.25	208	1.65079	5.35
			47	M		NO	145	1.03571	2.3	187	1.33571	3.1	0	2.7	166	1.18571	0	0	0	120.167	0.858333	294.8	2.10571	0.407621	1.96667	2.21	0.889894	61.1017	133.394	265.333	1.89524	1.4	317.667	2.26905	2.58333	235.5	1.68214	8.1	289.5	2.06786	8.95
			48	M		NO	102	0.819277	2.5	142	1.14056	3	1	2.75	122	0.97992	1	0	0	121.5	0.975904	243.3	1.95422	0.499383	1.95	1.75	1.11429	62.3077	139.029	258	2.07229	1.36667	241	1.93574	1.9	187	1.50201	6.3	202.5	1.62651	12.55
			49	M		NO	127	1.14932	1.6	133	1.20362	3.1	1	2.35	130	1.17647	1	0	0	122.5	1.1086	228.6	2.06878	0.535871	1.66667	1.85	0.900901	73.5	123.568	226.667	2.05128	1.46667	237.5	2.14932	2.13333	170	1.53846	3.25	190.5	1.72398	5.55
			50	M		NO	132	1.14783	2.8	131	1.13913	3.2	0	3	131.5	1.14348	0	1	0	101.333	0.881159	270	2.34783	0.375309	1.83333	2.22	0.825826	55.2727	121.622	234	2.03478	1.5	303.333	2.63768	2.78333	220	1.91304	4.3	187	1.62609	8.25
			51	M		NO	106	0.868852	1.8	139	1.13934	3.4	1	2.6	122.5	1.0041	0	0	0	120.667	0.989071	315.9	2.58934	0.381977	2.26667	2.36	0.960452	53.2353	133.856	233.667	1.9153	1.56667	368.5	3.02049	2.9	214	1.7541	5.6	188.5	1.54508	11.65
			52	M		NO	166	1.21168	2	158	1.15328	3.5	1	2.75	162	1.18248	0	0	0	153.333	1.11922	276	2.0146	0.555556	1.91667	2.23	0.859492	80	123.767	273	1.9927	1.9	303	2.21168	2.66667	220.5	1.60949	3.85	164.5	1.20073	8.7
			53	M		NO	134	1.1308	2.5	155	1.30802	3.1	0	2.8	144.5	1.21941	0	1	0	147.167	1.24191	239.7	2.02278	0.613962	1.83333	1.7	1.07843	80.2727	141	250.333	2.11252	1.53333	253.667	2.14065	1.88333	171.5	1.44726	2.4	218.5	1.84388	6
			54	M		NO	185	1.61572	2.5	193	1.68559	3.9	0	3.2	189	1.65066	0	1	0	148.333	1.29549	264.3	2.3083	0.561231	2.36667	1.75	1.35238	62.6761	151.029	220.333	1.92431	1.16667	291.5	2.54585	2.06667	169	1.47598	3.9	161.5	1.41048	4.35
			55	M		NO	138	1.07812	1.5	143	1.11719	3.9	0	2.7	140.5	1.09766	1	0	0	109.667	0.856771	226.3	1.76797	0.484607	1.81667	2.27	0.800294	60.367	99.6916	255.333	1.99479	1.8	229.167	1.79036	2.73333	223	1.74219	5.35	203.5	1.58984	12.05
			56	M		NO	149	1.192	2.3	159	1.272	4.8	0	3.55	154	1.232	0	1	0	147.5	1.18	255.1	2.0408	0.578205	2.48333	1.87	1.32799	59.396	136.417	257	2.056	1.23333	276	2.208	2.33333	127	1.016	3.6	205	1.64	11.2
			57	M		NO	163	1.10508	2.5	192	1.30169	3	0	2.75	177.5	1.20339	1	0	1	164	1.11186	341.5	2.31525	0.480234	2.38333	1.79	1.33147	68.8112	190.782	280.333	1.90056	1.36667	373.833	2.53446	2.15	217.5	1.47458	5.45	204.5	1.38644	7.75
			58	M		NO	128	1.04065	1.5	178	1.44715	3.7	1	2.6	153	1.2439	1	1	0	134.167	1.09079	218.3	1.7748	0.614598	2.31667	1.82	1.27289	57.9137	119.945	242.667	1.9729	1.73333	212.5	1.72764	2.01667	179.5	1.45935	3.4	166	1.34959	5.4
			59	M		NO	124	1.00405	1.6	155	1.25506	3.2	1	2.4	139.5	1.12955	1	1	0	142.167	1.15115	296.5	2.40081	0.479483	2.23333	2.09	1.06858	63.6567	141.866	242.667	1.96491	1.7	327.833	2.65452	2.41667	234	1.89474	5	204.5	1.65587	9.3
			60	M		NO	112	0.851711	2.5	160	1.21673	4.9	1	3.7	136	1.03422	1	1	1	138.167	1.0507	244.8	1.8616	0.564406	2.28333	1.74	1.31226	60.5109	140.69	251.667	1.91381	1.73333	257.833	1.96071	1.9	195	1.48289	3.5	179.5	1.36502	7.1
			61	M		NO	148	1.08029	1.9	178	1.29927	3	1	2.45	163	1.18978	1	0	0	180.5	1.31752	265.2	1.93577	0.680618	2.25	1.94	1.15979	80.2222	136.701	348	2.54015	2.16667	258.333	1.88564	2.23333	226	1.64964	6.2	161.5	1.17883	10.05
			62	M		NO	173	1.41803	1.7	162	1.32787	5.4	1	3.55	167.5	1.37295	1	1	0	176.833	1.44945	270.8	2.21967	0.653003	2.66667	2.33	1.14449	66.3125	116.223	269.333	2.20765	1.96667	282	2.31148	2.68333	205	1.68033	4.55	141.5	1.15984	4.35
			63	M		NO	126	1.13514	3.2	172	1.54955	3.5	1	3.35	149	1.34234	1	1	1	150.833	1.35886	306.4	2.76036	0.492276	2.21667	2.31	0.959596	68.0451	132.641	264.333	2.38138	1.63333	354.5	3.19369	2.9	214	1.92793	5.5	185	1.66667	8.2
			64	M		NO	126	1.03704	3.7	161	1.3251	5.7	1	4.7	143.5	1.18107	1	1	1	146.833	1.2085	273.8	2.2535	0.53628	3.03333	2.97	1.02132	48.4066	92.1886	264	2.17284	2.1	299.5	2.46502	3.68333	158	1.30041	2.85	185.5	1.52675	6.55
			65	M		NO	144	1.02128	1.7	180	1.2766	3.6	1	2.65	162	1.14894	1	1	1	162.167	1.15012	279.4	1.98156	0.58041	2.61667	2.13	1.22848	61.9745	131.174	239	1.69504	1.5	303.167	2.15012	2.65	240.5	1.70567	8.45	172	1.21986	5.45
			66	M		NO	141	1.23144	3	175	1.52838	3.5	1	3.25	158	1.37991	1	1	1	161.333	1.40902	278.9	2.43581	0.578463	3.21667	2.29	1.40466	50.1554	121.79	291	2.54148	2.26667	291.167	2.54294	2.5	169	1.47598	2.95	186.5	1.62882	6.7
			67	M		NO	120	1.06667	2	161	1.43111	6.2	1	4.1	140.5	1.24889	1	1	1	140.167	1.24593	229.6	2.04089	0.610482	2.7	3.06	0.882353	51.9136	75.0327	240	2.13333	2.2	232.333	2.06519	3.81667	172.5	1.53333	2.6	140	1.24444	5.3
			68	M		NO	129	1.075	1.6	153	1.275	3.3	1	2.45	141	1.175	1	1	1	142	1.18333	232	1.93333	0.612069	2.21667	1.75	1.26667	64.0602	132.571	254.667	2.12222	1.8	237.333	1.97778	2.08333	173	1.44167	2.5	180.5	1.50417	6.85
			69	M		NO	125	1.06838	3.2	166	1.4188	4.5	1	3.85	145.5	1.24359	1	1	1	139	1.18803	265.8	2.27179	0.52295	3.33333	2.32	1.43678	41.7	114.569	221.333	1.89174	2.1	300.5	2.56838	2.6	122	1.04274	1.9	115	0.982906	6.15
			70	M		NO	207	1.50545	2.6	196	1.42545	4.3	1	3.45	201.5	1.46545	1	1	1	151.667	1.10303	230.1	1.67345	0.659134	3.06667	2.02	1.51815	49.4565	113.911	233	1.69455	1.83333	239.833	1.74424	2.26667	155	1.12727	1.9	111	0.807273	6.1
			71	M		NO	126	1.05439	3.1	155	1.29707	4.1	1	3.6	140.5	1.17573	1	1	1	151	1.2636	270.7	2.26527	0.557813	3.08333	2.1	1.46825	48.973	128.905	309	2.58577	1.7	294.167	2.46165	2.5	193.5	1.61925	4.25	181	1.51464	5.2
			72	M		NO	159	1.25692	2.5	187	1.47826	4	1	3.25	173	1.36759	1	1	1	175.167	1.38472	297.1	2.34862	0.589588	2.6	2.8	0.928571	67.3718	106.107	261.333	2.06588	2.26667	329.5	2.60474	3.3	138	1.09091	1.95	153	1.20949	5.25
			73	M		NO	118	1.04425	2.7	142	1.25664	3.4	1	3.05	130	1.15044	1	1	1	139.333	1.23304	239.5	2.11947	0.581768	2.71667	2.27	1.19677	51.2883	105.507	219.667	1.94395	2.16667	250.5	2.21681	2.5	138.5	1.22566	2.6	126	1.11504	2.9
			74	M		NO	168	1.33865	2.2	159	1.26693	4	1	3.1	163.5	1.30279	1	1	1	169.167	1.34794	261.4	2.08287	0.647156	2.83333	2.15	1.31783	59.7059	121.581	237.667	1.89376	2.06667	293.5	2.33865	2.4	133	1.05976	2.2	166.5	1.32669	5.6
			75	M		NO	132	1.03125	1.8	183	1.42969	4.8	1	3.3	157.5	1.23047	1	1	0	143.333	1.11979	291.6	2.27813	0.491541	2.53333	2.47	1.02564	56.5789	118.057	247.333	1.93229	1.66667	319.167	2.49349	2.98333	192.5	1.50391	2.25	184.5	1.44141	6.65
			76	M		NO	128	1.12281	2.2	173	1.51754	6.3	1	4.25	150.5	1.32018	1	1	1	128.667	1.12865	211.4	1.85439	0.608641	3.33333	2.07	1.61031	38.6	102.126	222	1.94737	2.03333	209.5	1.83772	2.26667	145	1.27193	3.2	92.5	0.811404	4.6
			77	M		NO	153	1.12915	2.5	181	1.33579	4	1	3.25	167	1.23247	1	1	1	168.667	1.24477	258.2	1.90554	0.65324	3.06667	2.15	1.42636	55	120.093	292.667	2.1599	2.4	270	1.99262	2.3	148.5	1.09594	1.55	158.5	1.16974	4.75
			78	M		NO	169	1.20714	2.5	201	1.43571	3.8	1	3.15	185	1.32143	1	1	1	170.833	1.22024	237.2	1.69429	0.720208	2.55	1.71	1.49123	66.9935	138.713	241.667	1.72619	1.23333	257	1.83571	2	138.5	0.989286	1.75	138.5	0.989286	6.25
			79	M		NO	180	1.6	3	177	1.57333	5.4	1	4.2	178.5	1.58667	1	1	1	165.167	1.46815	279.9	2.488	0.590092	3.61667	3.04	1.18969	45.6682	92.0724	281.667	2.5037	2.06667	311.5	2.76889	3.8	172	1.52889	2.4	95	0.844444	4.95
			80	F		NO	121	1.08036	1.9	164	1.46429	2.5	1	2.2	142.5	1.27232	0	1	0	101.167	0.903274	240.2	2.14464	0.421177	1.65	2.74	0.60219	61.3131	87.6642	256.667	2.29167	2.26667	246	2.19643	3.26667	161	1.4375	4.9	139.5	1.24554	8.7
			81	M		NO	131	1.0315	2	152	1.19685	3.2	1	2.6	141.5	1.11417	0	1	0	145	1.14173	279.2	2.19843	0.519341	2.16667	2.72	0.796569	66.9231	102.647	335.667	2.64304	2.23333	283.667	2.2336	3.35	199	1.56693	7.6	153	1.20472	9.7

## Sheet: Sup Table 8
		Suppl Table 8 and 9
		NO	GENDER	AGE CATEGORY	CONTRAST	RMMUSCLEDEEP1	LMMUSCLEDEEP1	RINSULASI1	LINSULASI1	RNCAUDATE1	LNCAUDATE1	RCEREBELLUMSICORTEX	LCEREBELLUMSICORTEX	RCEREBELLUMWMSI	LCEREBELLUMWMSI	RFRONTALCORTEXPRECENTRAL1	LFRONTALCORTEXPRECENTRAL1	RCENTRALWHITESI1	LCENTRALWHITESI1
		1		<50	NO	74	70	193	196	170	170	214	224	158	164	120	114	133	137
		2		>50	NO	82	78	205	204	176	176	216	211	157	163	132	136	138	134
		3		<50	NO	66	65	151	154	142	143	173	167	148	143	116	115	112	112
		4		<50	NO	74	74	187	182	162	160	206	201	151	159	128	127	121	120
		5		<50	NO	91	91	219	211	197	194	231	227	175	175	141	144	144	149
		6		<50	NO	85	89	211	205	192	190	234	234	161	167	129	133	136	132
		7		<50	NO	71	72	174	171	164	165	175	178	138	140	125	122	124	124
		8		<50	NO	81	77	202	201	185	185	219	213	161	159	148	141	139	139
		9		<50	NO	73	76	189	184	181	183	190	189	140	140	135	131	130	132
		10		<50	NO	88	87	205	203	189	190	214	214	153	155	164	166	163	160
		11		<50	NO	62	60	158	147	136	132	149	152	108	106	107	105	94	95
		12		<50	NO	78	81	191	190	192	191	220	218	159	157	135	138	138	133
		13		<50	NO	69	68	199	201	187	184	204	208	164	164	152	148	131	132
		14		<50	NO	82	85	202	205	180	180	213	213	150	152	140	140	136	138
		15		<50	NO	86	85	192	187	163	166	195	195	148	146	135	133	131	131
		16		<50	NO	40	42	155	153	129	128	161	160	113	116	114	111	103	106
		17		<50	NO	84	85	200	193	174	170	208	208	154	153	135	131	137	140
		18		<50	NO	76	71	183	187	164	166	189	194	139	137	134	135	119	121
		19		<50	NO	84	83	184	186	169	169	191	187	154	155	135	132	134	131
		20		<50	NO	69	70	207	201	161	165	204	209	142	145	125	129	119	115
		21		<50	NO	67	68	180	180	158	155	181	186	139	142	130	133	130	132
		22		<50	NO	65	64	172	175	152	153	178	177	135	136	114	115	113	114
		23		<50	NO	80	77	180	181	167	163	192	189	128	131	115	115	116	115
		24		>50	NO	78	80	165	161	162	162	169	170	142	148	135	130	131	129
		25		<50	NO	82	81	201	201	174	180	198	198	147	144	148	146	136	139
		26		<50	NO	59	62	195	185	173	173	195	198	144	144	147	144	131	128
		27		<50	NO	80	85	180	188	156	157	185	193	138	135	141	140	123	121
		28		<50	NO	68	64	154	151	136	133	176	179	145	148	114	114	102	104
		29		<50	NO	63	65	155	152	141	140	156	164	123	124	112	113	103	103
		30		<50	NO	66	65	184	184	157	152	193	196	132	136	137	135	124	124
		31		<50	NO	70	73	180	179	148	146	182	184	137	141	133	133	129	125
		32		>50	NO	74	72	172	172	146	143	175	175	129	125	147	149	113	116
		33		>50	NO	69	67	155	153	131	127	163	164	121	124	110	112	111	116
		34		>50	NO	79	74	217	221	171	176	216	210	150	145	131	138	132	130
		35		>50	NO	67	67	183	183	132	133	196	194	146	144	132	139	132	131
		36		>50	NO	66	64	168	169	150	152	167	169	128	124	132	135	104	108
		37		>50	NO	66	65	169	170	152	151	202	199	151	152	125	122	122	124
		38		>50	NO	78	76	174	173	148	147	187	191	146	142	139	138	124	122
		39		>50	NO	87	85	199	200	177	174	189	192	140	139	145	147	139	138
		40		>50	NO	74	74	191	186	157	154	190	193	154	157	115	115	117	119
		41		>50	NO	76	74	167	170	159	150	169	172	130	131	117	114	120	124
		42		>50	NO	73	73	194	196	169	167	212	211	152	154	130	134	142	140
		43		>50	NO	60	59	148	147	131	136	169	174	142	140	103	103	113	114
		44		>50	NO	98	92	226	225	165	170	218	218	158	157	163	167	150	149
		45		>50	NO	78	79	193	192	160	159	199	197	155	156	131	131	143	141
		46		<50	NO	80	79	195	191	187	184	231	231	155	155	134	131	128	124
		47		<50	NO	76	79	228	232	201	204	202	202	159	157	149	151	141	139
		48		<50	NO	67	67	182	185	172	169	189	191	142	148	130	127	126	123
		49		<50	NO	69	70	180	180	145	141	186	192	123	127	115	111	110	111
		50		<50	NO	79	75	205	200	171	169	198	196	169	163	137	137	115	115
		51		<50	NO	89	85	212	206	183	183	210	212	169	169	125	129	122	122
		52		<50	NO	74	75	202	199	177	175	216	213	177	176	144	144	135	139
		53		<50	NO	77	76	198	196	182	180	212	214	138	138	142	142	118	119
		54		<50	NO	65	67	189	185	160	158	185	183	134	136	137	139	116	113
		55		<50	NO	81	83	206	208	175	176	217	217	150	152	137	135	129	127
		56		<50	NO	73	74	184	184	166	166	201	203	153	154	127	128	124	126
		57		<50	NO	98	98	266	254	202	201	257	259	185	182	174	166	147	148
		58		<50	NO	75	75	189	187	153	150	200	208	142	146	135	138	122	124
		59		<50	NO	87	86	199	196	179	178	223	224	155	157	124	126	124	123
		60		<50	NO	88	87	199	203	177	177	217	217	159	157	120	121	132	131
		61		<50	NO	82	76	218	213	188	183	216	218	153	157	147	143	137	137
		62		<50	NO	85	83	186	188	169	167	217	217	127	127	121	121	123	121
		63		<50	NO	75	78	209	206	169	169	224	225	162	161	129	129	110	112
		64		<50	NO	73	72	167	174	163	164	206	206	138	138	126	125	121	122
		65		<50	NO	85	86	218	213	183	178	226	227	175	174	136	140	142	140
		66		<50	NO	78	80	181	180	161	165	205	202	122	122	130	130	115	114
		67		>50	NO	89	88	178	177	147	150	181	183	135	132	118	117	112	113
		68		>50	NO	73	71	168	163	151	151	185	188	142	141	123	125	120	120
		69		>50	NO	84	87	176	176	161	163	181	183	126	128	131	130	118	116
		70		>50	NO	73	75	186	181	160	161	188	189	155	153	135	133	137	138
		71		>50	NO	86	85	183	180	157	159	208	207	154	152	125	121	120	119
		72		>50	NO	84	84	188	189	184	186	213	210	144	147	138	138	127	126
		73		>50	NO	69	71	161	161	140	141	190	190	138	136	127	124	113	113
		74		>50	NO	72	72	199	197	171	168	214	212	163	162	128	128	126	125
		75		>50	NO	77	78	192	190	166	163	218	220	158	156	146	143	128	128
		76		>50	NO	61	60	164	163	122	126	170	172	145	142	115	115	115	113
		77		>50	NO	82	82	188	189	166	170	193	191	162	161	140	142	134	137
		78		>50	NO	82	83	204	202	167	170	232	229	175	175	154	157	141	139
		79		>50	NO	77	76	154	155	140	139	178	174	123	122	111	114	112	113
		80		<50	NO	72	72	172	171	138	136	166	167	122	125	128	128	112	112
		81		<50	NO	78	78	207	206	176	178	201	201	152	150	145	147	129	125

## Sheet: Sup Table 9
			Suppl Table 8 and 9
			NO	GENDER	AGE	CONTRAST	RMMUSCLEDEEP1	LMMUSCLEDEEP1	RINSULASI1	LINSULASI1	RNCAUDATE1	LNCAUDATE1	RCEREBELLUMSICORTEX	LCEREBELLUMSICORTEX	RCEREBELLUMWMSI	LCEREBELLUMWMSI	RFRONTALCORTEXPRECENTRAL1	LFRONTALCORTEXPRECENTRAL1	RCENTRALWHITESI1	LCENTRALWHITESI1
			1	F		NO	74	70	193	196	170	170	214	224	158	164	120	114	133	137
			2	F		NO	82	78	205	204	176	176	216	211	157	163	132	136	138	134
			3	F		NO	66	65	151	154	142	143	173	167	148	143	116	115	112	112
			4	F		NO	74	74	187	182	162	160	206	201	151	159	128	127	121	120
			5	F		NO	91	91	219	211	197	194	231	227	175	175	141	144	144	149
			6	F		NO	85	89	211	205	192	190	234	234	161	167	129	133	136	132
			7	F		NO	71	72	174	171	164	165	175	178	138	140	125	122	124	124
			8	F		NO	81	77	202	201	185	185	219	213	161	159	148	141	139	139
			9	F		NO	73	76	189	184	181	183	190	189	140	140	135	131	130	132
			10	F		NO	88	87	205	203	189	190	214	214	153	155	164	166	163	160
			11	F		NO	62	60	158	147	136	132	149	152	108	106	107	105	94	95
			12	F		NO	78	81	191	190	192	191	220	218	159	157	135	138	138	133
			13	F		NO	69	68	199	201	187	184	204	208	164	164	152	148	131	132
			14	F		NO	82	85	202	205	180	180	213	213	150	152	140	140	136	138
			15	F		NO	86	85	192	187	163	166	195	195	148	146	135	133	131	131
			16	F		NO	40	42	155	153	129	128	161	160	113	116	114	111	103	106
			17	F		NO	84	85	200	193	174	170	208	208	154	153	135	131	137	140
			18	F		NO	76	71	183	187	164	166	189	194	139	137	134	135	119	121
			19	F		NO	84	83	184	186	169	169	191	187	154	155	135	132	134	131
			20	F		NO	69	70	207	201	161	165	204	209	142	145	125	129	119	115
			21	F		NO	67	68	180	180	158	155	181	186	139	142	130	133	130	132
			22	F		NO	65	64	172	175	152	153	178	177	135	136	114	115	113	114
			23	M		NO	80	77	180	181	167	163	192	189	128	131	115	115	116	115
			24	F		NO	78	80	165	161	162	162	169	170	142	148	135	130	131	129
			25	F		NO	82	81	201	201	174	180	198	198	147	144	148	146	136	139
			26	F		NO	59	62	195	185	173	173	195	198	144	144	147	144	131	128
			27	F		NO	80	85	180	188	156	157	185	193	138	135	141	140	123	121
			28	F		NO	68	64	154	151	136	133	176	179	145	148	114	114	102	104
			29	F		NO	63	65	155	152	141	140	156	164	123	124	112	113	103	103
			30	F		NO	66	65	184	184	157	152	193	196	132	136	137	135	124	124
			31	F		NO	70	73	180	179	148	146	182	184	137	141	133	133	129	125
			32	F		NO	74	72	172	172	146	143	175	175	129	125	147	149	113	116
			33	F		NO	69	67	155	153	131	127	163	164	121	124	110	112	111	116
			34	F		NO	79	74	217	221	171	176	216	210	150	145	131	138	132	130
			35	F		NO	67	67	183	183	132	133	196	194	146	144	132	139	132	131
			36	F		NO	66	64	168	169	150	152	167	169	128	124	132	135	104	108
			37	F		NO	66	65	169	170	152	151	202	199	151	152	125	122	122	124
			38	F		NO	78	76	174	173	148	147	187	191	146	142	139	138	124	122
			39	F		NO	87	85	199	200	177	174	189	192	140	139	145	147	139	138
			40	F		NO	74	74	191	186	157	154	190	193	154	157	115	115	117	119
			41	F		NO	76	74	167	170	159	150	169	172	130	131	117	114	120	124
			42	F		NO	73	73	194	196	169	167	212	211	152	154	130	134	142	140
			43	F		NO	60	59	148	147	131	136	169	174	142	140	103	103	113	114
			44	F		NO	98	92	226	225	165	170	218	218	158	157	163	167	150	149
			45	F		NO	78	79	193	192	160	159	199	197	155	156	131	131	143	141
			46	M		NO	80	79	195	191	187	184	231	231	155	155	134	131	128	124
			47	M		NO	76	79	228	232	201	204	202	202	159	157	149	151	141	139
			48	M		NO	67	67	182	185	172	169	189	191	142	148	130	127	126	123
			49	M		NO	69	70	180	180	145	141	186	192	123	127	115	111	110	111
			50	M		NO	79	75	205	200	171	169	198	196	169	163	137	137	115	115
			51	M		NO	89	85	212	206	183	183	210	212	169	169	125	129	122	122
			52	M		NO	74	75	202	199	177	175	216	213	177	176	144	144	135	139
			53	M		NO	77	76	198	196	182	180	212	214	138	138	142	142	118	119
			54	M		NO	65	67	189	185	160	158	185	183	134	136	137	139	116	113
			55	M		NO	81	83	206	208	175	176	217	217	150	152	137	135	129	127
			56	M		NO	73	74	184	184	166	166	201	203	153	154	127	128	124	126
			57	M		NO	98	98	266	254	202	201	257	259	185	182	174	166	147	148
			58	M		NO	75	75	189	187	153	150	200	208	142	146	135	138	122	124
			59	M		NO	87	86	199	196	179	178	223	224	155	157	124	126	124	123
			60	M		NO	88	87	199	203	177	177	217	217	159	157	120	121	132	131
			61	M		NO	82	76	218	213	188	183	216	218	153	157	147	143	137	137
			62	M		NO	85	83	186	188	169	167	217	217	127	127	121	121	123	121
			63	M		NO	75	78	209	206	169	169	224	225	162	161	129	129	110	112
			64	M		NO	73	72	167	174	163	164	206	206	138	138	126	125	121	122
			65	M		NO	85	86	218	213	183	178	226	227	175	174	136	140	142	140
			66	M		NO	78	80	181	180	161	165	205	202	122	122	130	130	115	114
			67	M		NO	89	88	178	177	147	150	181	183	135	132	118	117	112	113
			68	M		NO	73	71	168	163	151	151	185	188	142	141	123	125	120	120
			69	M		NO	84	87	176	176	161	163	181	183	126	128	131	130	118	116
			70	M		NO	73	75	186	181	160	161	188	189	155	153	135	133	137	138
			71	M		NO	86	85	183	180	157	159	208	207	154	152	125	121	120	119
			72	M		NO	84	84	188	189	184	186	213	210	144	147	138	138	127	126
			73	M		NO	69	71	161	161	140	141	190	190	138	136	127	124	113	113
			74	M		NO	72	72	199	197	171	168	214	212	163	162	128	128	126	125
			75	M		NO	77	78	192	190	166	163	218	220	158	156	146	143	128	128
			76	M		NO	61	60	164	163	122	126	170	172	145	142	115	115	115	113
			77	M		NO	82	82	188	189	166	170	193	191	162	161	140	142	134	137
			78	M		NO	82	83	204	202	167	170	232	229	175	175	154	157	141	139
			79	M		NO	77	76	154	155	140	139	178	174	123	122	111	114	112	113
			80	F		NO	72	72	172	171	138	136	166	167	122	125	128	128	112	112
			81	M		NO	78	78	207	206	176	178	201	201	152	150	145	147	129	125
